# Supplementary material for: A triclinic polymorph of dicadmium divanadate(V)
Source: Acta Crystallogr Sect E Struct Rep Online. 2013 Oct 26;69(Pt 11):i79. doi: 10.1107/S1600536813028869 (PMC3884238; doi:10.1107/S1600536813028869)
Supplement: Supplementary file 1 [file e-69-00i79-sup1.cif]

##############################################################################
#                                                                            #
# This CIF contains the data in a paper accepted for publication in          #
# Acta Crystallographica Section E. It conforms to the requirements of       #
# Notes for Authors for Acta Crystallographica Section E, and has been       #
# peer reviewed under the auspices of the IUCr Commission on Journals.       #
#                                                                            #
# Full details of the Crystallographic Information File format               #
# are given in the paper "The Crystallographic Information File (CIF):       #
# a New Standard Archive File for Crystallography" by S. R. Hall, F. H.      #
# Allen and I. D. Brown [Acta Cryst. (1991), A47, 655-685].                  #
#                                                                            #
# The current version of the core CIF dictionary is obtainable from          #
# ftp://ftp.iucr.org/pub/cif_core.dic.                                       #
#                                                                            #
# Software is freely available for graphical display of the structure(s)     #
# in this CIF. For information consult the CIF software page                 #
# http://www.iucr.org/resources/cif/software.                                #
#                                                                            #
# This file may be used for bona fide research purposes within the           #
# scientific community so long as proper attribution is given to the journal # 
# article from which it was obtained.                                        #
#                                                                            #
##############################################################################
data_I
_audit_creation_method     SHELXL-97
_journal_date_recd_electronic     2013-10-08
_journal_date_accepted     2013-10-21
_journal_name_full     'Acta Crystallographica, Section E'
_journal_year     2013
_journal_volume     69
_journal_issue     11
_journal_page_first     i79
_journal_page_last     i79
_journal_paper_category     QI
_journal_paper_doi     10.1107/S1600536813028869
_journal_coeditor_code     WM2776
_publ_contact_author_name     'Ahmed Ould Saleck'
_publ_contact_author_address
;
Laboratoire de Chimie du Solide Appliqu\'ee,
Facult\'e des Sciences, Universit\'e Mohammed V-Agdal
Avenue Ibn Battouta, BP 1014, Rabat, Maroc
;
_publ_contact_author_email     'a_ouldsaleck@yahoo.fr'
_publ_contact_author_fax     '212 537 77 54 40'
_publ_contact_author_phone     '212 537 77 54 40'
_publ_section_title
;
A triclinic polymorph of dicadmium divanadate(V)
;
loop_
    _publ_author_name
    _publ_author_address
    'Ould Saleck, Ahmed'
;
Laboratoire de Chimie du Solide Appliqu\'ee,
Facult\'e des Sciences, Universit\'e Mohammed V-Agdal
Avenue Ibn Battouta, BP 1014, Rabat, Morocco
;
    'Assani, Abderrazzak'
;
Laboratoire de Chimie du Solide Appliqu\'ee,
Facult\'e des Sciences, Universit\'e Mohammed V-Agdal
Avenue Ibn Battouta, BP 1014, Rabat, Morocco
;
    'Saadi, Mohamed'
;
Laboratoire de Chimie du Solide Appliqu\'ee,
Facult\'e des Sciences, Universit\'e Mohammed V-Agdal
Avenue Ibn Battouta, BP 1014, Rabat, Morocco
;
    'El Ammari, Lahcen'
;
Laboratoire de Chimie du Solide Appliqu\'ee,
Facult\'e des Sciences, Universit\'e Mohammed V-Agdal
Avenue Ibn Battouta, BP 1014, Rabat, Morocco
;
_database_code_depnum_ccdc_archive     'CCDC 967583'
_chemical_name_systematic
;
Dicadmium divanadate(V)
;
_chemical_name_common     ?
_chemical_formula_moiety     'Cd2 O7 V2'
_chemical_formula_sum     'Cd2 O7 V2'
_chemical_formula_structural     'Cd2 V2 O7'
_chemical_formula_iupac     'Cd2 V2 O7'
_chemical_formula_weight     438.68
_chemical_melting_point     ?
_symmetry_cell_setting     triclinic
_symmetry_space_group_name_H-M     'P -1'
_symmetry_space_group_name_Hall     '-P 1'
loop_
    _symmetry_equiv_pos_as_xyz
    'x, y, z'
    '-x, -y, -z'
_cell_length_a     6.5974(2)
_cell_length_b     6.8994(2)
_cell_length_c     6.9961(2)
_cell_angle_alpha     83.3250(10)
_cell_angle_beta     63.8980(10)
_cell_angle_gamma     80.1450(10)
_cell_volume     281.450(14)
_cell_formula_units_Z     2
_cell_measurement_reflns_used     2717
_cell_measurement_theta_min     3.00
_cell_measurement_theta_max     33.13
_cell_measurement_temperature     296(2)
_exptl_crystal_description     block
_exptl_crystal_colour     colourless
_exptl_crystal_size_max     0.29
_exptl_crystal_size_mid     0.17
_exptl_crystal_size_min     0.12
_exptl_crystal_density_diffrn     5.176
_exptl_crystal_density_meas     ?
_exptl_crystal_density_method     'not measured'
_exptl_crystal_F_000     396
_exptl_absorpt_coefficient_mu     10.650
_exptl_absorpt_correction_type     multi-scan
_exptl_absorpt_process_details     '(<i>SADABS</i>; Bruker, 2009)'
_exptl_absorpt_correction_T_min     0.1636
_exptl_absorpt_correction_T_max     0.3759
_exptl_special_details     ?
_diffrn_ambient_temperature     296(2)
_diffrn_radiation_type     MoK\a
_diffrn_radiation_wavelength     0.71073
_diffrn_radiation_source     'fine-focus sealed tube'
_diffrn_radiation_monochromator     graphite
_diffrn_measurement_device_type     'Bruker X8 APEX'
_diffrn_measurement_method     '\f and \w scans'
_diffrn_reflns_number     10113
_diffrn_reflns_av_R_equivalents     0.0247
_diffrn_reflns_av_sigmaI/netI     0.0169
_diffrn_reflns_theta_min     3.00
_diffrn_reflns_theta_max     33.13
_diffrn_reflns_theta_full     33.13
_diffrn_measured_fraction_theta_max     0.999
_diffrn_measured_fraction_theta_full     0.999
_diffrn_reflns_limit_h_min     -10
_diffrn_reflns_limit_h_max     10
_diffrn_reflns_limit_k_min     -10
_diffrn_reflns_limit_k_max     10
_diffrn_reflns_limit_l_min     -10
_diffrn_reflns_limit_l_max     10
_refine_special_details
;
Refinement of <i>F</i>^2^ against all reflections. The weighted <i>R</i>-factor
<i>wR</i> and goodness of fit <i>S</i> are based on <i>F</i>^2^, conventional
<i>R</i>-factors <i>R</i> are based on <i>F</i>, with <i>F</i> set to zero for
negative <i>F</i>^2^. The threshold expression of <i>F</i>^2^ >
2\s(<i>F</i>^2^) is used only for calculating <i>R</i>-factors(gt) <i>etc</i>.
and is not relevant to the choice of reflections for refinement.
<i>R</i>-factors based on <i>F</i>^2^ are statistically about twice as large
as those based on <i>F</i>, and <i>R</i>- factors based on all data will be
even larger.
;
_reflns_number_total     2134
_reflns_number_gt     2077
_reflns_threshold_expression     I>2sigma(I)
_refine_ls_structure_factor_coef     Fsqd
_refine_ls_matrix_type     full
_refine_ls_R_factor_all     0.0164
_refine_ls_R_factor_gt     0.0155
_refine_ls_wR_factor_gt     0.0369
_refine_ls_wR_factor_ref     0.0374
_refine_ls_goodness_of_fit_ref     1.206
_refine_ls_restrained_S_all     1.206
_refine_ls_number_reflns     2134
_refine_ls_number_parameters     100
_refine_ls_number_restraints     0
_refine_ls_weighting_scheme     calc
_refine_ls_weighting_details
         'calc w=1/[\s^2^(Fo^2^)+(0.0148P)^2^+0.2572P] where P=(Fo^2^+2Fc^2^)/3'
_atom_sites_solution_primary     direct
_atom_sites_solution_secondary     difmap
_refine_ls_shift/su_max     0.001
_refine_ls_shift/su_mean     0.000
_refine_diff_density_max     0.696
_refine_diff_density_min     -1.527
_refine_ls_extinction_method     none
_refine_ls_extinction_coef     ?
loop_
    _atom_type_symbol
    _atom_type_description
    _atom_type_scat_dispersion_real
    _atom_type_scat_dispersion_imag
    _atom_type_scat_source
    'O' 'O' 0.0106 0.0060
                         'International Tables Vol C Tables 4.2.6.8 and 6.1.1.4'
    'V' 'V' 0.3005 0.5294
                         'International Tables Vol C Tables 4.2.6.8 and 6.1.1.4'
    'Cd' 'Cd' -0.8075 1.2024
                         'International Tables Vol C Tables 4.2.6.8 and 6.1.1.4'
_computing_data_collection     'APEX2 (Bruker, 2009)'
_computing_cell_refinement     'SAINT (Bruker, 2009)'
_computing_data_reduction     'SAINT (Bruker, 2009)'
_computing_structure_solution     'SHELXS97 (Sheldrick, 2008)'
_computing_structure_refinement     'SHELXL97 (Sheldrick, 2008)'
_computing_molecular_graphics
          'ORTEP-3 for Windows (Farrugia, 2012) and DIAMOND (Brandenburg, 2006)'
_computing_publication_material     'publCIF (Westrip, 2010)'
loop_
    _atom_site_type_symbol
    _atom_site_label
    _atom_site_fract_x
    _atom_site_fract_y
    _atom_site_fract_z
    _atom_site_U_iso_or_equiv
    _atom_site_adp_type
    _atom_site_calc_flag
    _atom_site_refinement_flags
    _atom_site_occupancy
    _atom_site_symmetry_multiplicity
    _atom_site_disorder_assembly
    _atom_site_disorder_group
    Cd Cd1 0.24214(2) 0.336697(18) 0.83258(2) 0.00767(4) Uani d . 1 1 . .
    Cd Cd2 0.74980(2) 0.034380(18) 0.75748(2) 0.00845(4) Uani d . 1 1 . .
    V V1 0.71038(5) 0.16450(4) 0.25864(4) 0.00469(5) Uani d . 1 1 . .
    V V2 0.22836(5) 0.45517(4) 0.34409(5) 0.00542(5) Uani d . 1 1 . .
    O O1 0.8612(2) 0.3328(2) 0.0816(2) 0.0100(2) Uani d . 1 1 . .
    O O2 0.8622(2) 0.0439(2) 0.3907(2) 0.0099(2) Uani d . 1 1 . .
    O O3 0.4592(2) 0.2893(2) 0.4363(2) 0.0092(2) Uani d . 1 1 . .
    O O4 0.6546(2) -0.00638(19) 0.1233(2) 0.0086(2) Uani d . 1 1 . .
    O O5 0.2714(2) 0.29481(19) 0.1660(2) 0.0093(2) Uani d . 1 1 . .
    O O6 0.3839(2) 0.6438(2) 0.2436(2) 0.0104(2) Uani d . 1 1 . .
    O O7 -0.0496(2) 0.5892(2) 0.3678(2) 0.0100(2) Uani d . 1 1 . .
loop_
    _atom_site_aniso_label
    _atom_site_aniso_U_11
    _atom_site_aniso_U_22
    _atom_site_aniso_U_33
    _atom_site_aniso_U_12
    _atom_site_aniso_U_13
    _atom_site_aniso_U_23
    Cd1 0.00672(6) 0.00774(6) 0.00900(6) -0.00006(4) -0.00431(4) 0.00047(4)
    Cd2 0.00779(6) 0.00795(6) 0.00808(6) 0.00031(4) -0.00277(4) 0.00069(4)
    V1 0.00423(11) 0.00515(11) 0.00483(11) -0.00033(8) -0.00222(9) -0.00007(9)
    V2 0.00472(11) 0.00635(12) 0.00446(11) -0.00089(9) -0.00115(9) -0.00065(9)
    O1 0.0089(5) 0.0096(5) 0.0098(5) -0.0031(4) -0.0025(5) 0.0023(4)
    O2 0.0080(5) 0.0124(6) 0.0090(5) 0.0009(4) -0.0044(4) 0.0003(4)
    O3 0.0070(5) 0.0116(6) 0.0079(5) 0.0021(4) -0.0032(4) -0.0013(4)
    O4 0.0110(6) 0.0068(5) 0.0095(5) -0.0012(4) -0.0054(5) -0.0014(4)
    O5 0.0128(6) 0.0079(5) 0.0083(5) 0.0002(4) -0.0057(5) -0.0015(4)
    O6 0.0081(5) 0.0079(5) 0.0147(6) -0.0021(4) -0.0046(5) 0.0014(4)
    O7 0.0056(5) 0.0157(6) 0.0064(5) 0.0026(4) -0.0020(4) 0.0004(4)
_geom_special_details
;
All e.s.d.'s (except the e.s.d. in the dihedral angle between two l.s. planes)
are estimated using the full covariance matrix. The cell e.s.d.'s are taken
into account individually in the estimation of e.s.d.'s in distances, angles
and torsion angles; correlations between e.s.d.'s in cell parameters are only
used when they are defined by crystal symmetry. An approximate (isotropic)
treatment of cell e.s.d.'s is used for estimating e.s.d.'s involving l.s.
planes.
;
loop_
    _geom_bond_atom_site_label_1
    _geom_bond_atom_site_label_2
    _geom_bond_site_symmetry_2
    _geom_bond_distance
    _geom_bond_publ_flag
    Cd1 O7 2_566 2.2401(13) ?
    Cd1 O4 2_656 2.2898(13) ?
    Cd1 O6 2_666 2.3083(14) ?
    Cd1 O1 2_666 2.3345(14) ?
    Cd1 O1 1_456 2.3476(13) ?
    Cd1 O5 1_556 2.4043(13) ?
    Cd1 O3 . 2.5300(13) ?
    Cd2 O6 2_666 2.2449(14) ?
    Cd2 O5 2_656 2.2858(13) ?
    Cd2 O2 2_756 2.2894(14) ?
    Cd2 O2 . 2.3327(14) ?
    Cd2 O4 1_556 2.3459(13) ?
    Cd2 O4 2_656 2.4562(14) ?
    V1 O1 . 1.6882(13) ?
    V1 O2 . 1.7028(14) ?
    V1 O3 . 1.7265(13) ?
    V1 O4 . 1.7708(13) ?
    V2 O5 . 1.6612(14) ?
    V2 O6 . 1.6885(14) ?
    V2 O7 . 1.8530(13) ?
    V2 O7 2_566 1.8535(13) ?
    V2 O3 . 2.0348(13) ?
    V2 V2 2_566 2.8482(6) ?
loop_
    _geom_angle_atom_site_label_1
    _geom_angle_atom_site_label_2
    _geom_angle_atom_site_label_3
    _geom_angle_site_symmetry_1
    _geom_angle_site_symmetry_3
    _geom_angle
    _geom_angle_publ_flag
    O7 Cd1 O4 2_566 2_656 114.29(5) ?
    O7 Cd1 O6 2_566 2_666 131.24(5) ?
    O4 Cd1 O6 2_656 2_666 83.66(5) ?
    O7 Cd1 O1 2_566 2_666 85.81(5) ?
    O4 Cd1 O1 2_656 2_666 157.35(5) ?
    O6 Cd1 O1 2_666 2_666 90.73(5) ?
    O7 Cd1 O1 2_566 1_456 76.73(5) ?
    O4 Cd1 O1 2_656 1_456 94.46(5) ?
    O6 Cd1 O1 2_666 1_456 149.98(5) ?
    O1 Cd1 O1 2_666 1_456 79.55(5) ?
    O7 Cd1 O5 2_566 1_556 153.49(5) ?
    O4 Cd1 O5 2_656 1_556 74.22(5) ?
    O6 Cd1 O5 2_666 1_556 73.06(5) ?
    O1 Cd1 O5 2_666 1_556 83.15(5) ?
    O1 Cd1 O5 1_456 1_556 77.60(5) ?
    O7 Cd1 O3 2_566 . 62.10(5) ?
    O4 Cd1 O3 2_656 . 86.49(5) ?
    O6 Cd1 O3 2_666 . 75.19(5) ?
    O1 Cd1 O3 2_666 . 113.31(5) ?
    O1 Cd1 O3 1_456 . 134.73(5) ?
    O5 Cd1 O3 1_556 . 144.28(4) ?
    O6 Cd2 O5 2_666 2_656 156.37(5) ?
    O6 Cd2 O2 2_666 2_756 116.20(5) ?
    O5 Cd2 O2 2_656 2_756 87.38(5) ?
    O6 Cd2 O2 2_666 . 88.75(5) ?
    O5 Cd2 O2 2_656 . 99.75(5) ?
    O2 Cd2 O2 2_756 . 74.71(5) ?
    O6 Cd2 O4 2_666 1_556 96.72(5) ?
    O5 Cd2 O4 2_656 1_556 75.42(5) ?
    O2 Cd2 O4 2_756 1_556 102.17(5) ?
    O2 Cd2 O4 . 1_556 174.49(5) ?
    O6 Cd2 O4 2_666 2_656 81.30(5) ?
    O5 Cd2 O4 2_656 2_656 75.69(5) ?
    O2 Cd2 O4 2_756 2_656 160.52(5) ?
    O2 Cd2 O4 . 2_656 98.40(5) ?
    O4 Cd2 O4 1_556 2_656 83.09(5) ?
    O1 V1 O2 . . 109.38(7) ?
    O1 V1 O3 . . 107.57(7) ?
    O2 V1 O3 . . 109.85(7) ?
    O1 V1 O4 . . 109.71(7) ?
    O2 V1 O4 . . 109.65(7) ?
    O3 V1 O4 . . 110.65(6) ?
    O5 V2 O6 . . 114.25(7) ?
    O5 V2 O7 . . 99.11(7) ?
    O6 V2 O7 . . 98.25(7) ?
    O5 V2 O7 . 2_566 121.64(7) ?
    O6 V2 O7 . 2_566 123.74(7) ?
    O7 V2 O7 . 2_566 79.57(6) ?
    O5 V2 O3 . . 92.06(6) ?
    O6 V2 O3 . . 93.85(6) ?
    O7 V2 O3 . . 158.40(6) ?
    O7 V2 O3 2_566 . 78.83(6) ?
_iucr_refine_instructions_details
;
TITL El13_D205_DRX3_S23 in P-1
CELL  0.71073   6.5974   6.8994   6.9961   83.325   63.898   80.145
ZERR     2.00   0.0002   0.0002   0.0002    0.001    0.001    0.001
LATT   1
SFAC  O    V    CD
UNIT  14   4    4
MERG   2
SHEL  40 0.65
OMIT 2 0 0
OMIT 0 0 2
FMAP   2
PLAN   10
ACTA
BOND
L.S.   10
WGHT    0.014800    0.257200
FVAR       0.16175
CD1   3    0.242138    0.336697    0.832583    11.00000    0.00672    0.00774 =
         0.00900    0.00047   -0.00431   -0.00006
CD2   3    0.749797    0.034380    0.757479    11.00000    0.00779    0.00795 =
         0.00808    0.00069   -0.00277    0.00031
V1    2    0.710381    0.164502    0.258637    11.00000    0.00423    0.00515 =
         0.00483   -0.00007   -0.00222   -0.00033
V2    2    0.228362    0.455174    0.344090    11.00000    0.00472    0.00635 =
         0.00446   -0.00065   -0.00115   -0.00089
O1    1    0.861194    0.332841    0.081555    11.00000    0.00890    0.00960 =
         0.00982    0.00231   -0.00253   -0.00313
O2    1    0.862190    0.043913    0.390716    11.00000    0.00798    0.01241 =
         0.00898    0.00034   -0.00444    0.00090
O3    1    0.459176    0.289333    0.436292    11.00000    0.00700    0.01161 =
         0.00787   -0.00130   -0.00322    0.00210
O4    1    0.654631   -0.006377    0.123319    11.00000    0.01100    0.00679 =
         0.00947   -0.00137   -0.00542   -0.00123
O5    1    0.271365    0.294814    0.165970    11.00000    0.01283    0.00787 =
         0.00831   -0.00154   -0.00570    0.00019
O6    1    0.383925    0.643814    0.243573    11.00000    0.00811    0.00790 =
         0.01465    0.00141   -0.00457   -0.00209
O7    1   -0.049612    0.589249    0.367816    11.00000    0.00555    0.01567 =
         0.00637    0.00039   -0.00205    0.00265
HKLF 4
REM  El13_D205_DRX3_S23 in P-1
REM R1 =  0.0155 for   2077 Fo > 4sig(Fo)  and  0.0164 for all   2134 data
REM    100 parameters refined using      0 restraints
END
WGHT      0.0144      0.2603
REM Highest difference peak  0.696,  deepest hole -1.527,  1-sigma level  0.245
Q1    1   0.8105 -0.1526  0.5681  11.00000  0.05    0.70
Q2    1   0.7490  0.2997  0.1298  11.00000  0.05    0.69
Q3    1   0.7454  0.4242  0.0805  11.00000  0.05    0.66
Q4    1   0.7425  0.3438 -0.0197  11.00000  0.05    0.65
Q5    1   0.7663 -0.0627  0.5036  11.00000  0.05    0.65
Q6    1   0.7319 -0.0947  0.4312  11.00000  0.05    0.65
Q7    1   0.3105  0.5792  0.2755  11.00000  0.05    0.64
Q8    1   0.7117 -0.0869  0.1577  11.00000  0.05    0.63
Q9    1   0.1648  0.6560  0.2657  11.00000  0.05    0.62
Q10   1   0.2150  0.2055  0.5257  11.00000  0.05    0.62
;
