# Supplementary material for: A triclinic polymorph of dicadmium divanadate(V)
Source: Acta Crystallogr Sect E Struct Rep Online. 2013 Oct 26;69(Pt 11):i79. doi: 10.1107/S1600536813028869 (PMC3884238; doi:10.1107/S1600536813028869)
Supplement: Supplementary file 2 [file e-69-00i79-Isup2.hkl]

# 
# h,k,l, Fc-squared, Fo-squared, sigma(Fo-squared) and status flag 
# 
data_I
_shelx_title ' El13_D205_DRX3_S23 in P-1' 
_shelx_refln_list_code          4 
_shelx_F_calc_maximum      180.58 
_exptl_crystal_F_000       396.00 
_reflns_d_resolution_high  0.6502 
 
loop_ 
 _symmetry_equiv_pos_as_xyz 
 'x, y, z' 
 '-x, -y, -z' 
 
_cell_length_a     6.5974 
_cell_length_b     6.8994 
_cell_length_c     6.9961 
_cell_angle_alpha  83.325 
_cell_angle_beta   63.898 
_cell_angle_gamma  80.145 
 
_shelx_F_squared_multiplier     1.000 
 
loop_ 
 _refln_index_h 
 _refln_index_k 
 _refln_index_l 
 _refln_F_squared_calc 
 _refln_F_squared_meas 
 _refln_F_squared_sigma 
 _refln_observed_status 
   1   0   0        8.35       -3.31      3.31 o 
   3   0   0        0.08       -2.24      2.24 o 
   4   0   0    18361.72    17249.84    243.11 o 
   5   0   0        0.25        5.27      3.30 o 
   6   0   0     8297.49     8229.21     95.34 o 
   7   0   0       30.21       44.12      8.54 o 
   8   0   0     3903.03     3869.40     71.72 o 
   9   0   0       97.12      103.51      8.85 o 
  -8   1   0      356.84      376.50     14.18 o 
  -7   1   0       46.07       50.98      3.95 o 
  -6   1   0      569.56      584.05     10.99 o 
  -5   1   0      179.29      181.43      5.90 o 
  -4   1   0      455.63      462.14      8.00 o 
  -3   1   0      185.84      217.37      4.92 o 
  -2   1   0      283.97      349.13      8.32 o 
  -1   1   0      231.71      239.32     10.00 o 
   0   1   0      198.36      209.85      7.26 o 
   1   1   0     2517.86     2457.87     42.74 o 
   2   1   0     2160.55     2249.68     32.81 o 
   3   1   0     4280.73     4199.20     53.39 o 
   4   1   0      976.97     1005.50     19.23 o 
   5   1   0     6359.47     6130.20     74.23 o 
   6   1   0      760.07      761.94     16.61 o 
   7   1   0     2203.92     2241.79     45.13 o 
   8   1   0     1121.11     1160.27     24.70 o 
   9   1   0     1560.73     1608.04     37.13 o 
  -8   2   0      663.31      690.75     15.29 o 
  -7   2   0      532.38      533.86     11.37 o 
  -6   2   0      426.25      423.56      9.12 o 
  -5   2   0     4536.39     4473.52     54.23 o 
  -4   2   0      252.79      270.95      5.75 o 
  -3   2   0    11379.43    11336.45    142.68 o 
  -2   2   0     2444.30     2600.11     30.65 o 
  -1   2   0    16566.25    14689.79    376.73 o 
   0   2   0     2279.44     2249.66    133.59 o 
   1   2   0    30771.92    22459.25   1283.06 o 
   2   2   0     1599.16     1565.89     19.23 o 
   3   2   0    15614.61    13976.43    233.06 o 
   4   2   0     1073.00     1073.30     17.95 o 
   5   2   0    10762.23    10507.81    109.60 o 
   6   2   0      518.35      521.65     11.22 o 
   7   2   0     3198.41     3206.30     46.11 o 
   8   2   0      226.19      228.04      9.36 o 
   9   2   0     1386.98     1422.53     29.91 o 
  -8   3   0     1990.41     1986.82     36.02 o 
  -7   3   0        0.19        0.95      2.12 o 
  -6   3   0     1183.56     1185.49     18.59 o 
  -5   3   0       55.39       68.96      4.33 o 
  -4   3   0     2572.36     2594.92     32.61 o 
  -3   3   0       12.15       15.04      1.52 o 
  -2   3   0     3809.44     3964.35     42.62 o 
  -1   3   0      714.01      803.34      9.79 o 
   0   3   0    15993.14    16113.73    390.87 o 
   1   3   0      821.20      876.76     11.18 o 
   2   3   0     8319.18     8443.44     78.04 o 
   3   3   0     1278.92     1320.42     14.04 o 
   4   3   0     2996.88     3042.81     42.61 o 
   5   3   0      849.16      871.58     12.61 o 
   6   3   0     5584.08     5504.90     66.46 o 
   7   3   0      842.72      852.59     15.09 o 
   8   3   0     4445.90     4436.88     62.94 o 
   9   3   0      591.49      584.64     16.84 o 
  -7   4   0       20.07       26.39      4.40 o 
  -6   4   0      424.30      468.75     11.90 o 
  -5   4   0       33.12       40.74      3.30 o 
  -4   4   0      448.62      459.99      9.77 o 
  -3   4   0      294.15      306.96      5.45 o 
  -2   4   0     1214.65     1240.16     15.04 o 
  -1   4   0       53.53       59.09      1.74 o 
   0   4   0       23.56       29.09      2.08 o 
   1   4   0        2.15        4.44      1.85 o 
   2   4   0      433.41      465.04      6.64 o 
   3   4   0        4.74        5.44      0.85 o 
   4   4   0       59.24       66.20      3.04 o 
   5   4   0        1.44        5.53      1.37 o 
   6   4   0      219.56      224.10      5.43 o 
   7   4   0      247.15      255.41      7.38 o 
   8   4   0        0.45        2.14      2.10 o 
  -7   5   0     2322.30     2254.70     44.16 o 
  -6   5   0       51.15       51.57      4.77 o 
  -5   5   0     2938.93     2927.24     46.70 o 
  -4   5   0      103.50      103.21      4.80 o 
  -3   5   0     5297.30     5307.77     62.43 o 
  -2   5   0      381.20      384.27      6.61 o 
  -1   5   0     1879.78     1981.31     22.49 o 
   0   5   0       83.07       90.60      4.37 o 
   1   5   0     2162.73     2297.83     25.72 o 
   2   5   0      104.47      116.00      4.40 o 
   3   5   0     1299.01     1294.42     17.47 o 
   4   5   0      208.79      210.57      5.42 o 
   5   5   0     1636.78     1624.18     19.09 o 
   6   5   0      113.25      117.65      3.96 o 
   7   5   0     1621.78     1600.57     20.55 o 
   8   5   0      152.80      154.66      6.76 o 
  -6   6   0     1264.60     1217.28     27.03 o 
  -5   6   0     2001.35     1961.18     34.07 o 
  -4   6   0     3052.53     3017.30     47.41 o 
  -3   6   0     2623.21     2624.40     35.95 o 
  -2   6   0     5724.22     5727.38     71.91 o 
  -1   6   0     5320.38     5251.01     65.18 o 
   0   6   0     7105.41     7117.19     79.94 o 
   1   6   0     3363.24     3304.61     42.41 o 
   2   6   0     5529.01     5500.12     90.51 o 
   3   6   0     1593.01     1598.01     23.66 o 
   4   6   0     1147.85     1134.29     18.86 o 
   5   6   0     1194.62     1180.81     20.28 o 
   6   6   0      900.19      899.68     17.59 o 
   7   6   0      726.69      735.18     16.25 o 
   8   6   0      451.81      483.86     20.32 o 
  -5   7   0      124.33      133.76      7.44 o 
  -4   7   0      504.58      532.75     14.18 o 
  -3   7   0       95.20       99.79      5.23 o 
  -2   7   0      142.32      148.22      4.84 o 
  -1   7   0      235.71      233.43      5.85 o 
   0   7   0        0.35        4.22      3.09 o 
   1   7   0       17.22       22.60      4.30 o 
   2   7   0        4.24       15.65      5.69 o 
   3   7   0      169.01      169.85      6.12 o 
   4   7   0      442.80      450.51     11.33 o 
   5   7   0      292.61      289.43      9.37 o 
   6   7   0      270.12      289.05     11.20 o 
   7   7   0       95.61      100.29      7.30 o 
  -4   8   0      616.90      618.80     16.13 o 
  -3   8   0     7630.40     7313.00    116.12 o 
  -2   8   0      717.86      720.85     14.38 o 
  -1   8   0     7693.62     7489.35    102.97 o 
   0   8   0     1226.53     1230.33     18.72 o 
   1   8   0     6452.58     6200.54     86.42 o 
   2   8   0     1207.30     1230.96     21.51 o 
   3   8   0     6225.00     6152.02    141.82 o 
   4   8   0      908.31      884.07     18.18 o 
   5   8   0     4032.56     3989.25     60.95 o 
   6   8   0      482.35      461.30     13.36 o 
  -3   9   0        1.15        6.95      7.64 o 
  -2   9   0      202.80      214.80      9.03 o 
  -1   9   0      243.64      255.49      8.39 o 
   0   9   0      259.67      260.42      8.44 o 
   1   9   0      774.88      791.84     15.71 o 
   2   9   0      524.92      534.28     12.97 o 
   3   9   0      753.55      742.37     16.02 o 
   4   9   0      371.53      385.58     11.20 o 
   5   9   0     1695.50     1672.21     30.70 o 
  -1  10   0        0.35        3.61      1.67 o 
   0  10   0     2371.38     2391.94     42.74 o 
   1  10   0       22.30       20.71      5.24 o 
   2  10   0     3095.62     3010.06     47.61 o 
   3  10   0       48.46       54.20      5.45 o 
   4  10   0     2026.60     1986.24     36.30 o 
  -3 -10   1       26.58       29.00      4.04 o 
  -2 -10   1     2377.83     2362.02     39.48 o 
  -1 -10   1       75.06       85.60      5.91 o 
   0 -10   1     2932.92     2866.89     51.89 o 
   1 -10   1      140.33      159.90      8.71 o 
  -5  -9   1      380.53      365.18     12.21 o 
  -4  -9   1       94.14       91.27      6.52 o 
  -3  -9   1       59.19       63.35      5.46 o 
  -2  -9   1      207.10      196.32      6.88 o 
  -1  -9   1      114.00      125.18      5.99 o 
   0  -9   1      160.64      157.76      8.99 o 
   1  -9   1      451.75      440.67     14.94 o 
   2  -9   1      583.96      574.69     22.66 o 
   3  -9   1      307.60      319.22     11.12 o 
  -6  -8   1       43.08       44.83      5.28 o 
  -5  -8   1       34.15       42.12      7.53 o 
  -4  -8   1       22.06       25.02      3.92 o 
  -3  -8   1        2.07        1.96      2.38 o 
  -2  -8   1        1.21        3.49      1.76 o 
  -1  -8   1        0.27        1.23      1.78 o 
   0  -8   1       13.60       22.00      4.91 o 
   1  -8   1      339.32      340.06      9.20 o 
   2  -8   1       42.33       44.61      4.01 o 
   3  -8   1      230.93      227.17      9.01 o 
   4  -8   1      146.87      153.85      7.79 o 
   5  -8   1      525.07      532.01     16.05 o 
  -7  -7   1        0.20       -1.70      2.17 o 
  -6  -7   1     3151.32     3102.53     46.59 o 
  -5  -7   1        2.15        6.13      2.79 o 
  -4  -7   1     5349.11     5095.20     74.83 o 
  -3  -7   1       48.76       57.33      4.56 o 
  -2  -7   1     3973.21     3822.92     50.05 o 
  -1  -7   1      126.06      141.62      9.60 o 
   0  -7   1     2578.59     2529.40     34.48 o 
   1  -7   1      133.00      132.65      5.13 o 
   2  -7   1     1237.25     1233.76     21.42 o 
   3  -7   1      937.48      890.12     19.54 o 
   4  -7   1     1273.87     1206.79     25.37 o 
   5  -7   1      892.31      878.40     21.25 o 
   6  -7   1     1705.64     1649.65     34.79 o 
  -7  -6   1      329.79      341.70      8.75 o 
  -6  -6   1     1176.44     1210.95     17.57 o 
  -5  -6   1      909.88      938.96     16.01 o 
  -4  -6   1     1229.38     1245.37     18.80 o 
  -3  -6   1     1738.76     1770.89     28.57 o 
  -2  -6   1     1743.88     1712.65     22.90 o 
  -1  -6   1     2744.12     2724.98     36.90 o 
   0  -6   1     1603.90     1597.47     22.94 o 
   1  -6   1     4757.39     4717.43     66.27 o 
   2  -6   1     1622.24     1640.26     26.04 o 
   3  -6   1     2126.18     2114.85     32.81 o 
   4  -6   1     1723.59     1715.74     32.43 o 
   5  -6   1      495.17      492.14     14.06 o 
   6  -6   1      499.14      508.90     15.39 o 
   7  -6   1      153.60      148.25      9.61 o 
  -8  -5   1      199.80      201.05      7.21 o 
  -7  -5   1     4938.94     4892.16     57.04 o 
  -6  -5   1      522.72      528.52      9.43 o 
  -5  -5   1     7151.86     7071.52     72.14 o 
  -4  -5   1      895.41      915.25     12.19 o 
  -3  -5   1     7163.05     7225.39     71.89 o 
  -2  -5   1      441.74      453.26      8.08 o 
  -1  -5   1     2110.90     2140.25     26.29 o 
   0  -5   1       82.22       90.04      2.88 o 
   1  -5   1     3663.71     3777.83     52.19 o 
   2  -5   1       62.84       71.84      3.22 o 
   3  -5   1     1528.24     1548.56     22.28 o 
   4  -5   1       78.22       81.92      4.27 o 
   5  -5   1      494.27      475.31     11.89 o 
   6  -5   1      309.22      307.45     11.00 o 
   7  -5   1      174.97      175.02      9.03 o 
  -8  -4   1     1540.45     1550.62     25.17 o 
  -7  -4   1       39.25       49.51      4.10 o 
  -6  -4   1     2650.78     2639.04     32.85 o 
  -5  -4   1      729.26      740.20     16.69 o 
  -4  -4   1     8527.99     8323.25     88.69 o 
  -3  -4   1     1317.93     1330.60     14.84 o 
  -2  -4   1    17514.56    16228.80    157.72 o 
  -1  -4   1     3162.82     3096.90     33.76 o 
   0  -4   1    18843.15    17100.17    278.46 o 
   1  -4   1     1807.31     1865.55     22.53 o 
   2  -4   1    17622.47    16882.98    193.83 o 
   3  -4   1     3263.81     3287.77     36.84 o 
   4  -4   1    10600.11    10420.81    119.77 o 
   5  -4   1     2584.99     2605.19     33.81 o 
   6  -4   1     7504.59     7339.38     97.32 o 
   7  -4   1      749.00      753.88     17.26 o 
   8  -4   1     2914.75     2904.49     50.98 o 
  -8  -3   1      971.80      993.37     20.15 o 
  -7  -3   1      147.74      163.46      6.79 o 
  -6  -3   1      462.16      469.68     11.00 o 
  -5  -3   1      622.95      621.85     11.24 o 
  -4  -3   1     1438.56     1480.58     20.33 o 
  -3  -3   1      910.00      913.41     13.28 o 
  -2  -3   1     4178.04     4234.96     45.38 o 
  -1  -3   1      885.17      912.42     12.91 o 
   0  -3   1      302.73      297.72      6.88 o 
   1  -3   1       85.22       80.01      2.10 o 
   2  -3   1       10.61       14.46      1.47 o 
   3  -3   1       16.31       15.85      1.69 o 
   4  -3   1      981.11      985.91     14.30 o 
   5  -3   1        1.18        3.81      1.34 o 
   6  -3   1      379.05      394.45      8.66 o 
   7  -3   1      226.14      227.72      7.49 o 
   8  -3   1      553.73      554.58     14.88 o 
  -8  -2   1      341.75      351.43     12.28 o 
  -7  -2   1     2572.11     2503.44     43.16 o 
  -6  -2   1      189.93      198.71      7.66 o 
  -5  -2   1     4873.49     4837.10     57.54 o 
  -4  -2   1       78.18       87.53      3.05 o 
  -3  -2   1    10617.03    10181.71    131.74 o 
  -2  -2   1       33.97       41.25      2.45 o 
  -1  -2   1     9377.02     8394.19    104.53 o 
   0  -2   1      361.79      379.32      6.87 o 
   1  -2   1    27103.92    23044.14    397.98 o 
   2  -2   1      117.43      145.53      2.69 o 
   3  -2   1    32610.07    28772.54    308.60 o 
   4  -2   1       37.39       42.86      2.89 o 
   5  -2   1    11419.53    11163.50    128.34 o 
   6  -2   1       44.55       48.25      3.29 o 
   7  -2   1     5707.46     5520.64     72.50 o 
   8  -2   1        3.20        6.15      2.55 o 
  -8  -1   1     1108.35     1141.17     47.56 o 
  -7  -1   1       79.69       89.26     10.37 o 
  -6  -1   1     1118.49     1106.25     19.84 o 
  -5  -1   1      337.16      333.66      7.17 o 
  -4  -1   1      901.40      951.71     13.77 o 
  -3  -1   1        5.18       15.42      1.64 o 
  -2  -1   1     2936.08     3189.69     46.37 o 
  -1  -1   1       69.00       65.19      2.80 o 
   0  -1   1      631.89      639.52     27.52 o 
   1  -1   1     1747.33     1778.40     27.03 o 
   2  -1   1      124.10      121.60      3.82 o 
   3  -1   1     2321.45     2378.09     31.69 o 
   4  -1   1      359.23      376.56      6.76 o 
   5  -1   1     4994.87     4955.24     65.32 o 
   6  -1   1     1363.76     1355.45     19.83 o 
   7  -1   1     1518.95     1546.44     26.31 o 
   8  -1   1     1472.27     1489.41     27.89 o 
   9  -1   1     1463.05     1493.82     35.21 o 
  -8   0   1       12.45       16.82      4.26 o 
  -7   0   1      369.81      359.19     11.12 o 
  -6   0   1       24.77       40.11      4.84 o 
  -5   0   1      343.36      352.86      7.37 o 
  -4   0   1      228.43      228.51      8.94 o 
  -3   0   1       72.71       77.59      2.88 o 
  -2   0   1     2382.64     2702.36     38.21 o 
  -1   0   1        3.75       -1.32      1.32 o 
   0   0   1      354.05      348.80     17.77 o 
   1   0   1       64.54       49.93      4.41 o 
   2   0   1     1488.82     1522.54     31.97 o 
   3   0   1      986.01     1026.62     18.04 o 
   4   0   1     1795.61     1786.91     24.14 o 
   5   0   1      540.51      557.46     10.58 o 
   6   0   1     1017.37     1043.68     17.41 o 
   7   0   1      476.13      467.85     10.81 o 
   8   0   1      800.88      820.54     21.70 o 
   9   0   1      173.25      181.55     10.21 o 
  -8   1   1      408.28      421.55     12.94 o 
  -7   1   1     7019.21     6892.70     84.48 o 
  -6   1   1      425.56      422.08      9.35 o 
  -5   1   1     9862.25     9608.15    111.46 o 
  -4   1   1     1047.65     1042.82     15.95 o 
  -3   1   1     8480.33     8249.36     92.91 o 
  -2   1   1       36.68       25.56      2.08 o 
  -1   1   1     5666.33     5382.72    219.02 o 
   0   1   1     1202.02     1225.64     44.34 o 
   1   1   1     6411.55     5988.66    123.07 o 
   2   1   1     1424.18     1422.34     23.24 o 
   3   1   1    11795.84    11842.31    146.94 o 
   4   1   1     1242.11     1246.37     18.17 o 
   5   1   1     1588.76     1656.71     21.67 o 
   6   1   1     2077.06     2068.19     28.40 o 
   7   1   1      477.96      473.67     12.46 o 
   8   1   1      731.99      709.05     17.29 o 
   9   1   1      680.13      690.09     20.59 o 
  -8   2   1      218.72      215.20      9.23 o 
  -7   2   1     1075.71     1074.13     18.64 o 
  -6   2   1      545.56      558.57     11.19 o 
  -5   2   1     2619.82     2681.84     34.84 o 
  -4   2   1     1109.99     1156.58     16.92 o 
  -3   2   1     6320.07     6361.59     73.67 o 
  -2   2   1     5367.15     5674.34     91.20 o 
  -1   2   1     6812.92     6403.11    238.12 o 
   0   2   1     7836.23     7540.16    138.98 o 
   1   2   1    18457.99    16980.86    478.56 o 
   2   2   1     1801.40     1709.77     20.35 o 
   3   2   1     5598.19     5500.41     54.43 o 
   4   2   1      592.51      588.71      8.55 o 
   5   2   1     3578.70     3596.37     43.51 o 
   6   2   1      659.96      682.91     11.64 o 
   7   2   1     1166.87     1203.99     18.63 o 
   8   2   1      118.64      116.49      8.77 o 
   9   2   1      401.48      406.91     13.40 o 
  -7   3   1       12.82       19.20      3.22 o 
  -6   3   1     5714.61     5604.89     76.53 o 
  -5   3   1       16.15       22.55      2.68 o 
  -4   3   1     5525.72     5647.32     69.78 o 
  -3   3   1      319.89      326.82      6.87 o 
  -2   3   1    11300.23    11366.30    159.20 o 
  -1   3   1        5.79        4.66      0.91 o 
   0   3   1     9903.81    10022.14    127.51 o 
   1   3   1        9.32       10.78      1.64 o 
   2   3   1     1463.79     1556.40     18.56 o 
   3   3   1       19.21       27.46      1.70 o 
   4   3   1      750.16      810.67     10.19 o 
   5   3   1       98.92      105.92      3.15 o 
   7   3   1      246.20      265.91      7.03 o 
   8   3   1        0.07        7.26      3.36 o 
   9   3   1      159.84      166.87      8.51 o 
  -7   4   1     2554.13     2494.80     47.69 o 
  -6   4   1     1134.98     1153.96     23.22 o 
  -5   4   1     5544.38     5486.58     81.65 o 
  -4   4   1     4128.97     4055.74     60.40 o 
  -3   4   1     6639.01     6692.27    107.33 o 
  -2   4   1     6222.33     6254.31     58.75 o 
  -1   4   1    12022.23    11987.45    190.74 o 
   0   4   1     9348.04     9121.22    110.65 o 
   1   4   1    20023.12    18611.59    239.46 o 
   2   4   1    16288.94    15617.14    162.67 o 
   3   4   1    21275.59    19951.78    302.71 o 
   4   4   1     6289.96     6163.60     79.34 o 
   5   4   1     8201.59     8261.90     81.87 o 
   6   4   1     4118.42     4134.82     43.57 o 
   7   4   1     2193.50     2214.07     30.63 o 
   8   4   1     1686.29     1704.90     25.63 o 
   9   4   1     1059.39     1117.56     24.42 o 
  -6   5   1       41.99       45.18      4.81 o 
  -5   5   1     1360.88     1369.26     28.80 o 
  -4   5   1       62.21       65.56      4.47 o 
  -3   5   1      750.32      778.67     13.02 o 
  -2   5   1      221.35      219.92      4.10 o 
  -1   5   1      711.45      717.31     10.98 o 
   0   5   1       68.93       72.45      4.07 o 
   1   5   1       33.50       35.28      2.06 o 
   2   5   1       20.65       19.97      1.43 o 
   3   5   1      333.41      348.22      6.58 o 
   4   5   1       14.63       17.48      1.96 o 
   5   5   1      581.99      607.42     10.52 o 
   6   5   1      371.43      374.07      7.02 o 
   7   5   1     1536.18     1553.23     24.73 o 
   8   5   1      460.98      466.43     10.26 o 
  -6   6   1     1674.06     1634.17     33.74 o 
  -5   6   1        9.32       11.13      2.75 o 
  -4   6   1     2501.82     2488.24     40.30 o 
  -3   6   1      901.12      902.91     15.11 o 
  -2   6   1     5177.15     5168.86     55.78 o 
  -1   6   1     1153.78     1158.89     15.27 o 
   0   6   1    11908.60    11723.09    142.79 o 
   1   6   1     1337.03     1353.45     19.54 o 
   2   6   1     9797.14     9735.11    109.60 o 
   3   6   1     1831.46     1830.93     28.02 o 
   4   6   1     8201.34     7953.32    161.76 o 
   5   6   1      923.02      915.17     18.59 o 
   6   6   1     5165.61     5099.51     67.97 o 
   7   6   1      756.60      757.03     18.08 o 
   8   6   1     2851.65     2826.15     54.23 o 
  -5   7   1      963.53      959.38     20.48 o 
  -4   7   1      179.29      194.18      7.74 o 
  -3   7   1      668.01      648.87     14.23 o 
  -2   7   1      323.09      318.80      6.20 o 
  -1   7   1      520.53      507.88      7.55 o 
   0   7   1      247.81      256.96      6.05 o 
   1   7   1      820.25      824.01     11.78 o 
   2   7   1     1888.75     1849.29     23.46 o 
   3   7   1     1155.87     1146.69     18.63 o 
   4   7   1     1495.25     1486.49     25.07 o 
   5   7   1      558.41      552.43     12.94 o 
   6   7   1     1309.44     1294.13     24.41 o 
   7   7   1      252.11      274.66     27.26 o 
   8   7   1     1769.55     1784.34     39.28 o 
  -4   8   1       63.41       69.36     13.95 o 
  -3   8   1        2.35        6.74      2.15 o 
  -2   8   1        8.41       12.10      1.71 o 
  -1   8   1        2.70        4.64      1.40 o 
   0   8   1        0.00        2.52      2.16 o 
   1   8   1      110.78      110.41      4.75 o 
   2   8   1        0.02        0.80      1.34 o 
   3   8   1      339.16      341.68      9.20 o 
   4   8   1        3.22        2.59      1.89 o 
   5   8   1      842.18      810.55     18.70 o 
   6   8   1       34.85       37.99      4.35 o 
   7   8   1      405.81      416.23     15.22 o 
  -3   9   1      548.69      564.43     13.48 o 
  -2   9   1     1378.13     1362.74     34.07 o 
  -1   9   1      557.71      561.16     17.32 o 
   0   9   1     1974.48     1985.79     45.09 o 
   1   9   1      181.04      183.87      5.46 o 
   2   9   1      930.72      892.45     16.73 o 
   3   9   1      527.48      522.32     13.63 o 
   4   9   1      249.04      251.94      8.20 o 
   5   9   1      397.88      401.77     11.40 o 
   6   9   1      225.95      228.65     11.10 o 
  -1  10   1       56.41       62.83      6.88 o 
   0  10   1     2474.88     2439.62     55.54 o 
   1  10   1      111.46      116.00      8.56 o 
   2  10   1     2410.47     2336.17     55.04 o 
   3  10   1      290.95      304.06      9.73 o 
   4  10   1     1514.33     1542.88     31.75 o 
  -1 -10   2      258.21      269.32      8.87 o 
   0 -10   2      510.63      508.44     13.68 o 
   1 -10   2      498.93      488.13     15.04 o 
  -4  -9   2       91.93       91.07      7.10 o 
  -3  -9   2     4138.73     4086.37     63.60 o 
  -2  -9   2       52.55       61.39      6.51 o 
  -1  -9   2     5388.10     5237.94     68.88 o 
   0  -9   2      210.84      210.38      8.17 o 
   1  -9   2     3846.33     3729.86     57.05 o 
   2  -9   2      136.94      135.88      7.92 o 
   3  -9   2     1701.68     1638.93     33.98 o 
  -5  -8   2      414.89      440.90     13.81 o 
  -4  -8   2     1290.67     1271.60     25.76 o 
  -3  -8   2     1697.55     1690.08     30.72 o 
  -2  -8   2     2001.26     1966.04     38.18 o 
  -1  -8   2     2068.32     2055.90     34.46 o 
   0  -8   2     2287.61     2234.40     36.43 o 
   1  -8   2     3122.38     3072.78     47.42 o 
   2  -8   2     3408.43     3397.81     59.38 o 
   3  -8   2     1834.08     1830.50     36.15 o 
   4  -8   2     3952.59     3922.65     68.72 o 
   5  -8   2     1792.59     1797.37     37.21 o 
  -6  -7   2     1228.99     1262.76     24.53 o 
  -5  -7   2       10.21       12.43      3.11 o 
  -4  -7   2     2172.58     2229.74     34.99 o 
  -3  -7   2       67.32       71.57      5.16 o 
  -2  -7   2     3515.19     3489.78     48.89 o 
  -1  -7   2      358.12      345.69      9.70 o 
   0  -7   2     2124.78     2093.65     33.72 o 
   1  -7   2       23.69       32.55      6.31 o 
   2  -7   2      748.82      757.71     15.47 o 
   3  -7   2       52.34       48.29      4.89 o 
   4  -7   2      475.20      468.48     13.96 o 
   5  -7   2       10.26        9.08      3.36 o 
   6  -7   2       23.26       30.79      5.06 o 
  -6  -6   2       21.47       29.11      2.69 o 
  -5  -6   2     1104.22     1110.21     19.74 o 
  -4  -6   2      461.38      467.57      7.98 o 
  -3  -6   2     2004.63     2034.23     25.35 o 
  -2  -6   2     1525.45     1520.20     21.44 o 
  -1  -6   2     6033.62     5927.01     82.65 o 
   0  -6   2     2400.99     2467.68     33.66 o 
   1  -6   2     8443.31     8208.05    102.96 o 
   2  -6   2     2774.06     2765.37     37.83 o 
   3  -6   2     6907.38     6682.47    106.77 o 
   4  -6   2     1021.65     1028.18     22.37 o 
   5  -6   2     5215.52     5073.13     84.76 o 
   6  -6   2     1592.87     1525.09     32.27 o 
   7  -6   2     4457.48     4342.12     76.73 o 
  -7  -5   2      208.82      206.82      7.43 o 
  -6  -5   2      166.58      161.94      5.71 o 
  -5  -5   2      136.26      132.78      4.93 o 
  -4  -5   2      213.86      220.31      7.72 o 
  -3  -5   2     1106.00     1071.02     13.90 o 
  -2  -5   2       16.19       19.29      1.63 o 
  -1  -5   2      239.46      247.04      5.02 o 
   0  -5   2      239.59      245.43      5.22 o 
   1  -5   2      364.90      379.81      7.07 o 
   2  -5   2        0.68        4.51      1.37 o 
   3  -5   2      652.51      684.60     10.91 o 
   4  -5   2       12.52       11.09      1.98 o 
   5  -5   2      817.91      814.76     16.69 o 
   6  -5   2       18.64       22.34      3.40 o 
   7  -5   2     1389.16     1353.02     33.63 o 
  -7  -4   2        8.87        9.35      2.54 o 
  -6  -4   2       77.49       83.14      5.47 o 
  -5  -4   2       44.77       49.21      3.70 o 
  -4  -4   2      451.75      442.35      8.41 o 
  -3  -4   2       46.86       47.05      2.74 o 
  -2  -4   2      986.17      971.94     13.12 o 
  -1  -4   2       11.90       13.89      1.22 o 
   0  -4   2      954.67      985.35     11.66 o 
   1  -4   2      681.37      685.46      9.36 o 
   2  -4   2      323.89      342.64      5.63 o 
   3  -4   2      804.93      827.25     11.05 o 
   4  -4   2     1996.17     2014.43     28.46 o 
   5  -4   2       12.24       19.79      2.44 o 
   6  -4   2     2341.22     2383.88     34.62 o 
   7  -4   2      138.06      137.38      6.79 o 
   8  -4   2     1612.40     1581.58     30.34 o 
  -7  -3   2     2644.39     2676.13     46.81 o 
  -6  -3   2     2782.89     2766.21     51.86 o 
  -5  -3   2     3668.44     3480.73     48.56 o 
  -4  -3   2     3414.60     3395.05     42.34 o 
  -3  -3   2     4122.46     4133.52     45.94 o 
  -2  -3   2     8948.57     8740.17     91.94 o 
  -1  -3   2     5130.05     5284.68     60.31 o 
   0  -3   2     5741.86     5668.59     63.02 o 
   1  -3   2     4608.83     4861.02     48.18 o 
   2  -3   2     6472.49     6481.69     68.13 o 
   3  -3   2     1292.98     1318.08     15.83 o 
   4  -3   2     3025.34     3029.76     39.92 o 
   5  -3   2       82.74       84.50      3.96 o 
   6  -3   2     3450.08     3401.87     46.29 o 
   7  -3   2      165.39      160.91      6.33 o 
   8  -3   2     3217.25     3211.44     46.52 o 
  -8  -2   2        1.26        6.45      3.05 o 
  -7  -2   2       59.24       68.56      6.07 o 
  -6  -2   2        6.86        6.81      2.41 o 
  -5  -2   2      586.28      604.94     12.17 o 
  -4  -2   2       12.23       21.32      4.00 o 
  -3  -2   2     5854.72     5816.22     67.29 o 
  -2  -2   2      104.64       98.33      3.40 o 
  -1  -2   2     9623.51     9416.26    129.59 o 
   0  -2   2        5.07       15.65      2.05 o 
   1  -2   2     5518.69     5352.26     90.57 o 
   2  -2   2     1538.20     1580.81     23.12 o 
   3  -2   2     7637.12     7519.42     86.60 o 
   4  -2   2     1171.58     1161.32     17.39 o 
   5  -2   2     2492.56     2516.94     35.41 o 
   6  -2   2       74.37       67.78      3.96 o 
   7  -2   2     1050.51     1011.46     17.99 o 
   8  -2   2        1.02        2.43      2.32 o 
   9  -2   2      249.32      262.81     12.41 o 
  -8  -1   2     3072.48     3031.74     60.53 o 
  -7  -1   2     1480.72     1500.09     29.67 o 
  -6  -1   2     4793.68     4695.18     63.79 o 
  -5  -1   2     1585.44     1603.96     22.56 o 
  -4  -1   2    13070.28    12456.61    155.14 o 
  -3  -1   2     3076.47     3103.25     47.50 o 
  -2  -1   2    21412.29    19662.76    531.35 o 
  -1  -1   2     5712.00     5703.06     85.82 o 
   0  -1   2    12467.95    11236.50    312.86 o 
   1  -1   2     2310.16     2316.55     46.08 o 
   2  -1   2     2092.16     1955.99     29.27 o 
   3  -1   2     5375.02     5530.02     86.52 o 
   4  -1   2     1879.28     1898.50     26.45 o 
   5  -1   2     1022.76     1075.72     15.09 o 
   6  -1   2     1027.64     1003.48     15.45 o 
   7  -1   2     1544.44     1530.69     26.93 o 
   8  -1   2       91.46       83.53      7.18 o 
   9  -1   2     1299.34     1287.80     31.17 o 
  -8   0   2      108.31      110.02      9.55 o 
  -7   0   2      626.96      621.35     14.68 o 
  -6   0   2     1695.37     1650.99     24.03 o 
  -5   0   2      985.75      974.39     15.30 o 
  -4   0   2     3712.37     3667.42     44.24 o 
  -3   0   2     1306.03     1335.41     22.34 o 
  -2   0   2    19137.01    17771.12    340.08 o 
  -1   0   2     4873.84     4929.54    118.45 o 
   1   0   2    10246.27     9416.10    225.07 o 
   2   0   2    27936.17    22906.46    641.72 o 
   3   0   2    10516.71    10406.87    104.08 o 
   4   0   2    21929.65    20409.39    220.28 o 
   5   0   2     2421.60     2428.73     27.57 o 
   6   0   2    10120.07    10008.82    116.03 o 
   7   0   2     1296.54     1294.26     23.66 o 
   8   0   2     6397.01     6334.88    108.74 o 
   9   0   2      930.53      934.64     24.70 o 
  -7   1   2     1614.58     1596.03     25.38 o 
  -6   1   2      264.47      275.40      7.69 o 
  -5   1   2     2719.79     2703.21     36.89 o 
  -4   1   2        8.65       13.31      1.75 o 
  -3   1   2     4014.03     4039.69     65.27 o 
  -2   1   2       32.78       33.86      2.10 o 
  -1   1   2     4109.57     4027.72     62.30 o 
   0   1   2       34.01       44.96      3.44 o 
   1   1   2     8509.48     8267.55    132.43 o 
   2   1   2        8.04        0.48      1.40 o 
   3   1   2      648.02      617.06      8.49 o 
   4   1   2      376.54      384.94      8.72 o 
   5   1   2       24.17       27.11      2.21 o 
   6   1   2       32.09       33.02      2.88 o 
   7   1   2      158.87      173.79      6.18 o 
   8   1   2       37.12       33.54      4.05 o 
   9   1   2      425.04      463.51     15.81 o 
  -7   2   2       29.36       30.46      5.51 o 
  -6   2   2     1252.44     1236.31     22.21 o 
  -5   2   2      606.40      594.31     19.56 o 
  -4   2   2     4087.13     4113.72     52.10 o 
  -3   2   2     1676.71     1732.06     20.89 o 
  -2   2   2     9534.74     9735.01    157.31 o 
  -1   2   2    10480.69    10770.10    245.07 o 
   0   2   2     7430.13     6820.44    189.97 o 
   1   2   2     8012.21     7756.73    142.35 o 
   2   2   2     4912.67     4666.91     68.10 o 
   3   2   2    13794.57    13121.27    130.44 o 
   4   2   2    11335.05    10910.19    107.87 o 
   5   2   2     9878.91     9750.78    111.12 o 
   6   2   2     8422.20     8419.63     97.36 o 
   7   2   2     4623.41     4568.30     55.88 o 
   8   2   2     3640.78     3720.52     59.74 o 
   9   2   2     3241.12     3269.30     55.14 o 
  -7   3   2       73.56       69.29      6.22 o 
  -6   3   2      786.32      802.36     18.44 o 
  -5   3   2      208.59      213.56      6.82 o 
  -4   3   2      448.58      461.65      8.70 o 
  -3   3   2       15.71       22.84      2.98 o 
  -2   3   2      163.60      181.49      4.02 o 
  -1   3   2       41.02       40.30      1.87 o 
   0   3   2      461.50      549.25      7.74 o 
   1   3   2       48.02       57.56      2.85 o 
   2   3   2      118.24      151.45     11.70 o 
   3   3   2        7.19        7.53      1.03 o 
   4   3   2     1966.10     2101.56     19.82 o 
   5   3   2      381.88      381.25      6.61 o 
   6   3   2     1878.50     1876.52     23.21 o 
   7   3   2      422.42      439.78      9.09 o 
   8   3   2     2148.84     2192.36     33.86 o 
   9   3   2       38.86       46.34      4.93 o 
  -6   4   2       52.59       50.04      5.00 o 
  -5   4   2      448.41      465.11     12.08 o 
  -4   4   2      272.07      283.97      7.21 o 
  -3   4   2      335.25      358.38     13.67 o 
  -2   4   2      262.09      263.24      4.70 o 
  -1   4   2      196.04      208.30      3.85 o 
   0   4   2      519.75      579.03     18.49 o 
   1   4   2     1136.09     1192.79     23.09 o 
   2   4   2       40.99       47.95      2.52 o 
   3   4   2     1735.09     1831.86     22.67 o 
   4   4   2      728.21      748.05     10.20 o 
   5   4   2     1470.19     1517.45     22.76 o 
   6   4   2      281.96      290.78      5.32 o 
   7   4   2     1426.55     1471.79     27.86 o 
   8   4   2      122.62      121.37      5.93 o 
   9   4   2     1079.09     1122.52     23.98 o 
  -6   5   2     1037.19     1031.81     40.28 o 
  -5   5   2     3727.30     3704.21     58.51 o 
  -4   5   2     2260.01     2230.90     36.49 o 
  -3   5   2     3641.16     3634.61     48.37 o 
  -2   5   2     2477.52     2505.56     28.33 o 
  -1   5   2     3960.59     4016.53     43.97 o 
   0   5   2     1142.79     1199.25     18.41 o 
   1   5   2     2279.41     2423.14     36.11 o 
   2   5   2        3.46        8.11      1.62 o 
   3   5   2     1655.31     1705.32     19.75 o 
   4   5   2      179.10      182.80      4.28 o 
   5   5   2     3241.81     3263.91     44.22 o 
   6   5   2      162.61      176.97      7.96 o 
   7   5   2     1607.22     1572.50     28.83 o 
   8   5   2        7.06        5.02      2.82 o 
   9   5   2     1455.79     1477.23     35.31 o 
  -5   6   2       62.33       63.41      5.52 o 
  -4   6   2     1376.25     1365.64     24.87 o 
  -3   6   2      429.72      435.08      8.15 o 
  -2   6   2     1414.65     1460.75     17.04 o 
  -1   6   2      275.36      280.59      6.02 o 
   0   6   2     3209.14     3156.37     56.19 o 
   1   6   2        1.84        5.42      2.08 o 
   2   6   2     3471.79     3521.70     51.73 o 
   3   6   2      154.03      147.92      4.04 o 
   4   6   2     2559.74     2564.85     31.50 o 
   5   6   2      152.93      167.58      6.20 o 
   6   6   2     1113.94     1148.52     27.90 o 
   7   6   2      314.39      320.02     11.68 o 
   8   6   2      368.17      359.63     13.38 o 
  -5   7   2     2573.91     2491.74     45.66 o 
  -4   7   2     2180.40     2210.53     37.09 o 
  -3   7   2     2571.06     2566.95     35.92 o 
  -2   7   2     1449.72     1467.22     19.84 o 
  -1   7   2     1897.99     1844.45     37.20 o 
   0   7   2     2351.62     2325.81     44.34 o 
   1   7   2     1869.25     1914.53     37.58 o 
   2   7   2      931.68      913.63     21.18 o 
   3   7   2     1023.60     1016.89     15.72 o 
   4   7   2      334.17      342.36      7.13 o 
   5   7   2      182.49      190.14     21.48 o 
   6   7   2      393.85      364.62     12.15 o 
   7   7   2        8.01       30.83     17.54 o 
   8   7   2      100.77      101.21      8.53 o 
  -4   8   2      338.91      341.26     12.28 o 
  -3   8   2     3735.30     3776.41     53.33 o 
  -2   8   2      201.20      191.99      7.62 o 
  -1   8   2     4929.74     5026.31     73.76 o 
   0   8   2      157.52      207.49     25.15 o 
   1   8   2     6858.37     6825.90    156.65 o 
   2   8   2       57.64       71.60      5.57 o 
   3   8   2     6897.83     6798.01     97.49 o 
   4   8   2      110.29      122.24      6.68 o 
   5   8   2     7120.25     7115.40    148.73 o 
   6   8   2      371.27      404.42     13.53 o 
   7   8   2     3915.21     4038.86     72.72 o 
  -2   9   2      876.30      872.62     20.88 o 
  -1   9   2      234.68      228.81      9.41 o 
   0   9   2      599.32      612.83     13.60 o 
   1   9   2      400.73      403.71     10.07 o 
   2   9   2      117.13      130.72      5.79 o 
   3   9   2        1.65        1.06      2.46 o 
   4   9   2        1.81        4.20      3.51 o 
   5   9   2       63.78       63.30      6.03 o 
   6   9   2       44.55       49.16      7.26 o 
   0  10   2     2336.59     2343.88     44.72 o 
   1  10   2      877.85      900.27     24.67 o 
   2  10   2     3517.67     3607.25     64.84 o 
   3  10   2     1290.77     1307.28     24.28 o 
   4  10   2     2942.56     2872.41     66.67 o 
  -3  -9   3        0.38        6.98      4.91 o 
  -2  -9   3        0.96        0.90      2.46 o 
  -1  -9   3       40.08       43.87      5.02 o 
   0  -9   3       83.40       81.73      5.68 o 
   1  -9   3       89.11       94.96      6.67 o 
   2  -9   3      283.01      276.94     10.29 o 
   3  -9   3       14.34       22.14      6.75 o 
  -4  -8   3      547.18      545.69     14.50 o 
  -3  -8   3       73.55      104.06     17.07 o 
  -2  -8   3      171.64      186.07      9.10 o 
  -1  -8   3      437.76      425.47     12.40 o 
   0  -8   3      217.69      227.85      8.61 o 
   1  -8   3      515.38      522.12     13.43 o 
   2  -8   3      700.02      691.23     18.59 o 
   3  -8   3     1020.21      976.49     23.70 o 
   4  -8   3     1136.43     1171.77     27.54 o 
   5  -8   3      726.99      703.42     20.21 o 
  -5  -7   3      700.84      676.29     16.50 o 
  -4  -7   3     2364.75     2316.38     41.93 o 
  -3  -7   3      737.00      706.31     15.65 o 
  -2  -7   3     2809.43     2742.64     49.76 o 
  -1  -7   3     1343.53     1339.42     22.89 o 
   0  -7   3     3294.74     3334.54     46.86 o 
   1  -7   3      148.26      152.69      5.97 o 
   2  -7   3     2113.62     2102.78     34.62 o 
   3  -7   3       44.49       60.68     12.41 o 
   4  -7   3     1951.51     1924.20     38.21 o 
   5  -7   3       33.20       34.11      4.94 o 
   6  -7   3     1240.82     1191.83     28.28 o 
  -6  -6   3        6.15        7.61      3.02 o 
  -5  -6   3        7.53        8.61      2.08 o 
  -4  -6   3       13.15       17.23      2.18 o 
  -3  -6   3       80.95       92.05      4.24 o 
  -2  -6   3        4.62        9.49      1.47 o 
  -1  -6   3      127.12      140.25      3.47 o 
   0  -6   3       71.94       81.03      4.15 o 
   1  -6   3      222.53      234.91      7.29 o 
   2  -6   3        4.59        8.13      1.78 o 
   3  -6   3      488.51      524.42     12.63 o 
   4  -6   3      226.78      231.04      8.12 o 
   5  -6   3      378.97      399.08     11.68 o 
   6  -6   3       20.09       28.38      4.69 o 
   7  -6   3      201.35      227.95     14.74 o 
  -6  -5   3     3451.38     3381.18     46.00 o 
  -5  -5   3     5219.64     5094.82     63.65 o 
  -4  -5   3     5393.30     5364.87     60.62 o 
  -3  -5   3     4809.01     4715.66     53.27 o 
  -2  -5   3     4983.46     4932.18     54.79 o 
  -1  -5   3     6442.51     6315.71     64.05 o 
   0  -5   3     5904.71     5885.86     63.23 o 
   1  -5   3     7382.86     7285.80     77.06 o 
   2  -5   3     4154.36     4174.78     49.75 o 
   3  -5   3     4687.19     4711.76     55.79 o 
   4  -5   3     2552.85     2586.23     36.37 o 
   5  -5   3     2998.79     2985.09     43.33 o 
   6  -5   3      322.69      335.48     10.47 o 
   7  -5   3     1188.57     1170.61     24.12 o 
  -7  -4   3        6.72        8.02      2.98 o 
  -6  -4   3      159.91      170.33      7.50 o 
  -5  -4   3      125.70      126.67      6.14 o 
  -4  -4   3      636.51      633.03     12.08 o 
  -3  -4   3      100.58      102.70      4.07 o 
  -2  -4   3     2861.71     2778.60     35.37 o 
  -1  -4   3      433.05      419.90      8.16 o 
   0  -4   3     9330.24     9000.46    109.92 o 
   1  -4   3      344.26      345.32      6.23 o 
   2  -4   3     9359.44     9151.72     90.05 o 
   3  -4   3       19.44       18.31      1.99 o 
   4  -4   3     7595.73     7613.38     95.43 o 
   5  -4   3      558.61      559.63     11.55 o 
   6  -4   3     5742.02     5770.81     75.30 o 
   7  -4   3      307.28      308.35      9.23 o 
   8  -4   3     3486.82     3492.79     56.63 o 
  -7  -3   3     1659.54     1658.53     33.25 o 
  -6  -3   3      524.80      531.15     14.90 o 
  -5  -3   3     2191.18     2201.11     38.43 o 
  -4  -3   3     2176.16     2118.73     29.03 o 
  -3  -3   3     3690.36     3727.48     51.52 o 
  -2  -3   3     1744.12     1728.35     21.04 o 
  -1  -3   3    10040.71     9577.23    114.42 o 
   0  -3   3     3437.82     3493.36     38.56 o 
   1  -3   3    14652.77    13740.36    177.54 o 
   2  -3   3     1465.90     1452.86     17.44 o 
   3  -3   3     4740.11     4693.76     54.20 o 
   4  -3   3      931.84      972.22     19.90 o 
   5  -3   3     1450.37     1455.76     22.22 o 
   6  -3   3      497.50      518.58     11.09 o 
   7  -3   3      247.50      239.81      7.75 o 
   8  -3   3       12.60       23.55      5.64 o 
   9  -3   3       24.22       32.47      5.55 o 
  -7  -2   3      362.94      353.23     12.46 o 
  -6  -2   3      494.31      496.28     14.13 o 
  -5  -2   3     1392.16     1392.52     23.09 o 
  -4  -2   3     1452.39     1402.00     27.25 o 
  -3  -2   3     3070.45     3018.41     37.37 o 
  -2  -2   3      632.76      640.80     12.69 o 
  -1  -2   3     6732.91     6531.16     79.61 o 
   0  -2   3     1558.01     1599.81     22.34 o 
   1  -2   3    21212.40    19264.63    245.53 o 
   2  -2   3     3151.46     3195.21     41.09 o 
   3  -2   3    17257.94    16566.22    177.24 o 
   4  -2   3     3310.19     3391.10     44.17 o 
   5  -2   3    11444.81    11124.86    157.24 o 
   6  -2   3     2883.34     2853.36     39.37 o 
   7  -2   3     6672.38     6717.19     96.88 o 
   8  -2   3      709.93      712.98     16.78 o 
   9  -2   3     4486.43     4524.65     83.61 o 
  -7  -1   3       91.93       94.04      7.10 o 
  -6  -1   3      230.51      245.66      8.08 o 
  -5  -1   3        4.30        6.52      3.33 o 
  -4  -1   3       19.22       29.29      3.97 o 
  -3  -1   3      269.94      267.75      7.57 o 
  -2  -1   3       16.57       21.70      2.49 o 
  -1  -1   3       38.30       41.17      3.20 o 
   0  -1   3       63.46       94.20      7.28 o 
   1  -1   3       69.61       86.39      4.91 o 
   2  -1   3      225.39      216.07      4.84 o 
   3  -1   3     1241.81     1300.07     18.26 o 
   4  -1   3      180.40      181.27      4.27 o 
   5  -1   3      139.35      146.41      5.11 o 
   6  -1   3       26.36       34.30      4.00 o 
   7  -1   3       42.93       46.28      4.09 o 
   8  -1   3      321.12      317.35     12.21 o 
   9  -1   3      291.91      292.17     12.57 o 
  -7   0   3      948.61      972.00     21.66 o 
  -6   0   3       97.64      102.98      5.11 o 
  -5   0   3      288.90      296.02      6.87 o 
  -4   0   3      526.36      532.94     10.75 o 
  -3   0   3      257.69      274.10     16.77 o 
  -2   0   3      774.24      840.26     33.74 o 
  -1   0   3     1130.20     1243.40     24.77 o 
   0   0   3     2575.23     2661.54     38.11 o 
   1   0   3     6396.80     6789.61    112.73 o 
   2   0   3     7020.06     7182.90     95.89 o 
   3   0   3      720.20      764.32     15.28 o 
   4   0   3     3433.50     3460.80     50.19 o 
   5   0   3      442.43      467.15      8.87 o 
   6   0   3     3440.38     3464.99     42.71 o 
   7   0   3     1616.92     1592.89     32.40 o 
   8   0   3     1405.14     1366.61     30.29 o 
   9   0   3     1239.53     1283.50     30.44 o 
  -7   1   3     4174.19     4213.17     66.53 o 
  -6   1   3        0.94        5.03      2.05 o 
  -5   1   3     6110.83     6169.49     69.31 o 
  -4   1   3      334.06      353.24      7.51 o 
  -3   1   3    10513.66    10569.39    118.78 o 
  -2   1   3      226.82      241.06      4.84 o 
  -1   1   3    12385.61    12290.57    146.27 o 
   0   1   3      352.20      405.75      8.50 o 
   1   1   3    16051.39    15349.94    217.93 o 
   2   1   3      132.81      163.23      3.87 o 
   3   1   3     8787.16     8869.18     84.54 o 
   4   1   3       77.98       80.29      2.48 o 
   5   1   3     3044.45     3126.65     41.77 o 
   6   1   3       31.37       34.55      2.25 o 
   7   1   3     1909.08     1909.51     29.07 o 
   8   1   3      746.91      746.36     19.41 o 
   9   1   3     1629.96     1678.22     40.77 o 
  -7   2   3       10.85       21.23      4.08 o 
  -6   2   3        5.56       15.19      3.22 o 
  -5   2   3       42.56       48.95      4.00 o 
  -4   2   3        8.69       12.62      1.74 o 
  -3   2   3        0.54        5.32      1.26 o 
  -2   2   3      682.39      720.37     16.79 o 
  -1   2   3     1310.64     1340.00     19.43 o 
   0   2   3     4543.85     4681.17    120.00 o 
   1   2   3      646.47      714.95     22.30 o 
   2   2   3     3135.13     3183.58     33.35 o 
   3   2   3      118.21      125.30      2.61 o 
   4   2   3     2483.60     2489.75     26.66 o 
   5   2   3      110.63      126.02      3.94 o 
   6   2   3     1054.00     1067.09     14.54 o 
   7   2   3       65.65       67.87      5.04 o 
   8   2   3      301.80      311.67      8.28 o 
   9   2   3       27.63       40.81      4.77 o 
  -6   3   3     5291.07     5255.13     81.78 o 
  -5   3   3      446.74      443.80     12.30 o 
  -4   3   3     7844.35     7810.06    100.39 o 
  -3   3   3     1440.40     1478.86     21.80 o 
  -2   3   3    14698.48    14373.87    156.86 o 
  -1   3   3     3395.82     3520.59     38.15 o 
   0   3   3    17424.06    16818.96    192.27 o 
   1   3   3     4942.89     5163.84     72.48 o 
   2   3   3    16984.65    16716.20    213.90 o 
   3   3   3      939.62     1019.44     13.42 o 
   4   3   3     6177.39     6177.16     65.15 o 
   5   3   3      177.75      190.19      3.35 o 
   6   3   3     2980.07     3007.96     34.73 o 
   7   3   3       22.12       28.72      2.86 o 
   8   3   3     1646.76     1650.19     24.50 o 
   9   3   3       48.30       50.35      4.43 o 
  -6   4   3        9.49       17.73      3.99 o 
  -5   4   3      772.05      761.46     17.44 o 
  -4   4   3       35.70       37.32      3.58 o 
  -3   4   3     3423.38     3446.05     42.76 o 
  -2   4   3       57.93       73.27      3.34 o 
  -1   4   3     8424.18     8468.57     96.35 o 
   0   4   3     2519.23     2616.09     36.20 o 
   1   4   3    14506.38    14183.96    204.65 o 
   2   4   3      580.76      636.75     11.59 o 
   3   4   3    16104.93    15360.75    194.16 o 
   4   4   3       84.04       94.71      3.12 o 
   5   4   3    12280.34    12088.75    125.48 o 
   6   4   3      125.83      129.34      5.82 o 
   7   4   3     6809.90     6939.28     70.41 o 
   8   4   3      235.04      251.61      5.87 o 
   9   4   3     3833.81     3834.83     53.70 o 
  -5   5   3     1353.30     1354.26     26.32 o 
  -4   5   3     1007.88     1024.38     18.10 o 
  -3   5   3     2516.99     2581.29     33.53 o 
  -2   5   3     2337.59     2374.08     27.41 o 
  -1   5   3     2693.26     2745.74     31.30 o 
   0   5   3     1370.04     1423.52     27.97 o 
   1   5   3     2115.51     2129.04     42.15 o 
   2   5   3     1367.89     1417.38     33.72 o 
   3   5   3     2774.09     2782.71     51.09 o 
   4   5   3      716.40      764.55     12.61 o 
   5   5   3      532.42      566.21     18.54 o 
   6   5   3       29.53       45.70      9.66 o 
   7   5   3      281.94      292.25      9.23 o 
   8   5   3        1.45        3.93      2.43 o 
   9   5   3       58.38       57.56      7.12 o 
  -5   6   3      105.48       96.58      6.94 o 
  -4   6   3      909.14      916.57     18.91 o 
  -3   6   3       57.13       61.52      3.20 o 
  -2   6   3     3451.31     3432.68     41.86 o 
  -1   6   3      350.95      339.35     10.69 o 
   0   6   3     7360.42     7149.18    108.39 o 
   1   6   3       57.12       60.91      5.37 o 
   2   6   3     9792.32     9272.23    151.96 o 
   3   6   3       35.87       51.07      9.43 o 
   4   6   3     9210.75     9174.81    113.14 o 
   5   6   3       89.23       90.61      4.18 o 
   6   6   3     8366.70     8233.37    147.25 o 
   7   6   3       56.11       70.88      7.71 o 
   8   6   3     6642.84     6547.77    109.93 o 
   9   6   3      164.11      187.84     12.57 o 
  -4   7   3       24.30       30.31      4.57 o 
  -3   7   3      198.13      219.68      6.09 o 
  -2   7   3        3.81       13.99      4.64 o 
  -1   7   3       43.86       42.85      5.44 o 
   0   7   3       62.56       51.85      5.42 o 
   1   7   3        3.20        5.20      3.39 o 
   2   7   3       28.47       31.19      4.09 o 
   3   7   3        0.15       -0.12      1.90 o 
   4   7   3       36.95       42.15      3.32 o 
   5   7   3       83.33       82.06      4.40 o 
   6   7   3      147.73      146.53      7.22 o 
   7   7   3      148.32      158.39      8.26 o 
   8   7   3      359.18      353.78     14.82 o 
  -3   8   3       38.88       37.84      5.15 o 
  -2   8   3      501.94      516.19     15.77 o 
  -1   8   3      154.88      166.97      5.48 o 
   0   8   3      142.64      133.94      8.87 o 
   1   8   3      280.13      280.09     11.44 o 
   2   8   3        0.62       17.69     15.97 o 
   3   8   3     1060.34     1058.38     19.22 o 
   4   8   3      122.55      141.46      6.11 o 
   5   8   3     1237.39     1240.86     30.79 o 
   6   8   3       81.43       87.46      6.85 o 
   7   8   3     1304.66     1332.69     29.71 o 
  -2   9   3     2245.41     2173.77     49.02 o 
  -1   9   3        0.84        7.33      1.97 o 
   0   9   3     2217.22     2141.13     45.13 o 
   1   9   3       34.11       33.56      5.36 o 
   2   9   3     1246.86     1204.34     29.19 o 
   3   9   3      108.78      119.52      5.80 o 
   4   9   3      488.60      502.00     17.49 o 
   5   9   3      314.39      348.63     15.15 o 
   6   9   3      496.48      510.01     19.93 o 
   0  10   3      618.38      627.19     15.95 o 
   1  10   3      155.77      180.26     10.59 o 
   2  10   3      633.44      657.98     15.00 o 
   3  10   3      341.21      344.39     10.72 o 
   4  10   3      152.90      172.48      9.10 o 
  -1  -9   4     4355.62     4281.08     75.75 o 
   0  -9   4      559.26      574.15     15.92 o 
   1  -9   4     4162.73     4119.22     74.11 o 
   2  -9   4      935.50      935.04     24.65 o 
  -3  -8   4       18.92       16.04      3.67 o 
  -2  -8   4      125.97      146.12      8.08 o 
  -1  -8   4      126.57      124.05      8.07 o 
   0  -8   4      749.45      786.93     23.20 o 
   1  -8   4       67.66       66.51      5.77 o 
   2  -8   4     1061.31     1053.39     22.59 o 
   3  -8   4       77.06       84.61      7.70 o 
   4  -8   4     1963.86     1966.41     41.04 o 
  -4  -7   4     1792.42     1825.66     30.09 o 
  -3  -7   4     2446.95     2486.15     34.50 o 
  -2  -7   4     3034.43     2944.45     44.37 o 
  -1  -7   4     2401.73     2405.69     37.39 o 
   0  -7   4     2505.53     2511.04     34.30 o 
   1  -7   4     1694.80     1710.74     27.86 o 
   2  -7   4     2488.61     2451.68     39.98 o 
   3  -7   4     1621.52     1671.24     30.81 o 
   4  -7   4     1965.39     1913.93     39.09 o 
   5  -7   4      984.59      973.05     24.62 o 
   6  -7   4     1400.88     1418.19     38.94 o 
  -5  -6   4      547.60      533.15     12.21 o 
  -4  -6   4       38.63       39.70      3.37 o 
  -3  -6   4      734.24      714.64     11.82 o 
  -2  -6   4       59.75       51.53      3.18 o 
  -1  -6   4     1358.50     1374.05     17.67 o 
   0  -6   4      204.28      204.69      4.59 o 
   1  -6   4     3184.06     3138.72     37.26 o 
   2  -6   4        6.29        6.68      2.11 o 
   3  -6   4     4584.85     4504.16     60.49 o 
   4  -6   4      150.63      171.84      7.45 o 
   5  -6   4     5362.88     5264.80     87.39 o 
   6  -6   4      278.09      303.23     16.09 o 
   7  -6   4     4182.35     4059.67     65.15 o 
  -5  -5   4       53.63       54.74      5.00 o 
  -4  -5   4       42.60       46.92      4.32 o 
  -3  -5   4        0.05        1.14      1.57 o 
  -2  -5   4      136.40      152.11      4.98 o 
  -1  -5   4       55.80       63.87      4.91 o 
   0  -5   4       71.03       91.58      4.27 o 
   1  -5   4        0.76       10.71      3.36 o 
   2  -5   4      954.41      978.24     13.88 o 
   3  -5   4        0.48        4.97      1.95 o 
   4  -5   4      964.28      955.89     17.19 o 
   5  -5   4       72.49       64.32      4.58 o 
   6  -5   4      303.55      311.28      9.25 o 
   7  -5   4       24.88       30.18      4.18 o 
  -6  -4   4      869.19      867.97     19.02 o 
  -5  -4   4      218.86      219.86      8.28 o 
  -4  -4   4     1234.26     1220.97     22.12 o 
  -3  -4   4      360.95      347.93      8.45 o 
  -2  -4   4     1758.99     1720.80     24.31 o 
  -1  -4   4      341.99      347.67      9.09 o 
   0  -4   4     1352.53     1342.17     19.27 o 
   1  -4   4      221.95      214.79      5.31 o 
   2  -4   4     2043.10     2057.60     24.73 o 
   3  -4   4        4.15       12.57      2.11 o 
   4  -4   4     3807.72     3777.86     50.73 o 
   5  -4   4       13.92       17.52      2.85 o 
   6  -4   4     3788.51     3694.41     51.06 o 
   7  -4   4       68.09       69.28      5.17 o 
   8  -4   4     2341.55     2377.65     43.86 o 
  -6  -3   4      154.16      145.26      7.72 o 
  -5  -3   4     4276.78     4211.57     60.38 o 
  -4  -3   4      798.97      780.84     16.66 o 
  -3  -3   4     4701.77     4545.20     62.39 o 
  -2  -3   4      385.40      384.29      8.08 o 
  -1  -3   4     3532.56     3559.86     39.86 o 
   0  -3   4      405.16      415.57      9.89 o 
   1  -3   4     5308.32     5257.51     50.03 o 
   2  -3   4      448.66      452.25      8.36 o 
   3  -3   4     2493.85     2544.41     31.78 o 
   4  -3   4     1073.89     1094.39     17.78 o 
   5  -3   4     1129.93     1123.89     23.10 o 
   6  -3   4     2866.61     2837.29     40.09 o 
   7  -3   4      454.33      452.12     12.36 o 
   8  -3   4     1119.51     1089.20     27.25 o 
   9  -3   4      294.93      295.02     13.46 o 
  -6  -2   4     1136.97     1123.81     24.74 o 
  -5  -2   4      466.58      479.44     13.60 o 
  -4  -2   4      535.60      524.17     11.70 o 
  -3  -2   4      106.13      111.00      5.37 o 
  -2  -2   4       34.14       37.74      2.79 o 
  -1  -2   4      108.66      121.58      5.90 o 
   0  -2   4      337.90      333.78      8.11 o 
   1  -2   4       57.74       63.01      2.85 o 
   2  -2   4      315.21      308.30      6.24 o 
   3  -2   4       20.57       21.96      2.88 o 
   4  -2   4        4.59        7.06      1.49 o 
   5  -2   4        8.51       11.93      2.54 o 
   6  -2   4      677.51      681.81     14.58 o 
   7  -2   4       48.83       48.37      4.53 o 
   8  -2   4      158.54      167.91      9.19 o 
   9  -2   4       15.74       17.12      6.29 o 
  -6  -1   4     5992.58     5882.88     91.14 o 
  -5  -1   4       61.09       69.01      4.89 o 
  -4  -1   4    11733.66    11197.92    142.17 o 
  -3  -1   4        8.69       24.99      6.68 o 
  -2  -1   4    18207.89    16951.45    230.89 o 
  -1  -1   4     1029.52     1024.91     18.18 o 
   0  -1   4    19506.30    17853.87    346.20 o 
   1  -1   4        8.27       10.44      1.86 o 
   2  -1   4    18755.08    16788.46    205.82 o 
   3  -1   4      129.58      151.44      5.75 o 
   4  -1   4    12291.99    12280.62    136.11 o 
   5  -1   4      102.24      110.46      4.36 o 
   6  -1   4     6330.31     6275.87     80.15 o 
   7  -1   4      381.72      356.49     11.98 o 
   8  -1   4     1790.20     1745.84     36.83 o 
   9  -1   4      345.73      352.19     13.82 o 
  -6   0   4       69.54       71.99      5.21 o 
  -5   0   4       29.79       45.00      6.77 o 
  -4   0   4       28.32       29.76      3.01 o 
  -3   0   4      339.93      345.56      8.90 o 
  -2   0   4      213.74      235.60      5.78 o 
  -1   0   4      288.17      307.20      7.70 o 
   0   0   4      230.51      224.57      5.29 o 
   1   0   4     4754.30     4842.04     61.10 o 
   2   0   4     2438.40     2448.60     36.31 o 
   3   0   4     7646.39     7605.21     81.12 o 
   4   0   4     2279.07     2224.58     33.72 o 
   5   0   4     4159.70     4233.26     81.07 o 
   6   0   4     2617.13     2533.26     39.44 o 
   7   0   4     4271.33     4263.61     63.64 o 
   8   0   4      944.77      929.69     22.87 o 
   9   0   4     2187.98     2241.67     49.97 o 
  -6   1   4      967.50      951.70     22.40 o 
  -5   1   4     3955.07     3884.33     50.92 o 
  -4   1   4     1357.84     1358.66     19.24 o 
  -3   1   4     7012.65     6921.47     86.50 o 
  -2   1   4      421.42      451.43     10.06 o 
  -1   1   4    11765.14    11497.42    146.08 o 
   0   1   4     2044.29     2104.78     28.06 o 
   1   1   4    15269.40    14780.65    167.25 o 
   2   1   4     2897.68     2952.73     30.93 o 
   3   1   4    12754.96    12627.25    138.57 o 
   4   1   4     5105.89     5316.13     83.03 o 
   5   1   4     6340.22     6388.04     73.04 o 
   6   1   4      367.85      355.08      9.01 o 
   7   1   4     2259.72     2189.92     35.55 o 
   8   1   4        7.75        8.17      2.43 o 
   9   1   4      448.44      448.19     15.00 o 
  10   1   4        0.76        3.92      4.74 o 
  -6   2   4      827.75      825.47     21.73 o 
  -5   2   4       61.49       57.06      5.20 o 
  -4   2   4     1268.52     1226.58     19.42 o 
  -3   2   4       28.17       30.14      2.61 o 
  -2   2   4     3188.04     3238.08     40.14 o 
  -1   2   4        2.24       10.15      4.25 o 
   0   2   4     4472.85     4578.12     59.53 o 
   1   2   4      358.10      385.84     13.62 o 
   2   2   4    11190.55    11172.39    127.71 o 
   3   2   4     3788.65     3872.66     38.23 o 
   4   2   4    12561.89    12402.13    110.85 o 
   5   2   4     1016.14     1057.09     11.58 o 
   6   2   4    10109.63     9980.10    135.95 o 
   7   2   4      574.44      588.69     11.10 o 
   8   2   4     6739.95     6568.66     79.50 o 
   9   2   4      226.10      225.85      8.90 o 
  10   2   4     3583.27     3653.96    112.38 o 
  -6   3   4      132.74      140.36      9.26 o 
  -5   3   4        0.11        3.17      2.45 o 
  -4   3   4        4.79       11.32      3.42 o 
  -3   3   4        0.87        5.87      2.07 o 
  -2   3   4      193.88      199.78      5.22 o 
  -1   3   4      179.38      190.78      4.61 o 
   0   3   4     1058.04     1089.95     17.00 o 
   1   3   4      866.92      903.00     13.17 o 
   2   3   4      506.89      533.22      7.77 o 
   3   3   4      199.14      198.76      4.13 o 
   4   3   4      190.97      213.06      4.29 o 
   5   3   4     1476.88     1524.32     18.70 o 
   6   3   4        4.60       17.14      3.13 o 
   7   3   4      230.57      237.49      5.62 o 
   8   3   4       41.39       57.63      8.52 o 
   9   3   4       21.75       23.43      3.10 o 
  10   3   4       54.30       65.86      6.31 o 
  -5   4   4     1404.63     1374.78     32.64 o 
  -4   4   4      521.90      533.75     12.21 o 
  -3   4   4     1294.75     1302.05     19.43 o 
  -2   4   4       41.39       46.48      2.62 o 
  -1   4   4     1309.45     1346.99     16.65 o 
   0   4   4        1.34        4.90      1.77 o 
   1   4   4     2378.97     2454.35     30.77 o 
   2   4   4       46.75       49.07      3.78 o 
   3   4   4     5174.06     5255.54     65.89 o 
   4   4   4       22.76       26.64      1.95 o 
   5   4   4     4026.03     4045.55     48.49 o 
   6   4   4       23.50       31.20      2.60 o 
   7   4   4     3143.07     3170.36     44.62 o 
   8   4   4      238.89      233.66      9.04 o 
   9   4   4     2327.11     2327.73     47.82 o 
  -5   5   4     1192.95     1196.35     26.55 o 
  -4   5   4     1942.14     1966.09     30.73 o 
  -3   5   4     1001.41     1019.74     16.34 o 
  -2   5   4     3582.45     3579.75     40.45 o 
  -1   5   4      929.69      956.44     12.34 o 
   0   5   4     3386.94     3428.29     55.97 o 
   1   5   4      727.03      728.97     16.30 o 
   2   5   4     2246.38     2260.08     42.50 o 
   3   5   4     2356.50     2383.27     36.74 o 
   4   5   4     1414.28     1441.89     21.41 o 
   5   5   4      984.31      974.98     15.93 o 
   6   5   4      217.34      219.88      6.40 o 
   7   5   4      368.04      371.35     14.57 o 
   8   5   4      192.70      211.10      9.25 o 
   9   5   4      570.52      558.11     21.25 o 
  -4   6   4       93.35      108.13      8.48 o 
  -3   6   4       32.39       42.47      6.51 o 
  -2   6   4       21.07       26.52      2.08 o 
  -1   6   4       13.91       18.28      4.02 o 
   0   6   4       29.65       34.48      4.25 o 
   1   6   4       19.20       18.08      3.18 o 
   2   6   4      229.07      223.82      9.18 o 
   3   6   4      273.64      298.47     10.65 o 
   4   6   4      151.59      167.56      5.56 o 
   5   6   4      179.73      186.04      5.62 o 
   6   6   4       66.63       66.68      4.22 o 
   7   6   4       77.61       81.03      5.57 o 
   8   6   4        9.57        8.50      3.07 o 
   9   6   4      110.90      142.16     12.15 o 
  -3   7   4     5192.02     5188.76     71.95 o 
  -2   7   4      954.03      970.36     22.51 o 
  -1   7   4     6681.18     6816.53    102.26 o 
   0   7   4     1091.14     1084.01     23.81 o 
   1   7   4     7228.56     7133.98    121.64 o 
   2   7   4      244.38      249.05     10.43 o 
   3   7   4     6876.96     6641.31    113.27 o 
   4   7   4      353.24      357.73      8.98 o 
   5   7   4     3240.23     3242.62     44.15 o 
   6   7   4      397.46      410.84      9.85 o 
   7   7   4      793.38      784.65     19.58 o 
   8   7   4      742.01      733.77     19.91 o 
  -2   8   4      291.66      296.93     10.52 o 
  -1   8   4      566.56      566.07     15.13 o 
   0   8   4     1178.39     1143.09     28.28 o 
   1   8   4     1510.26     1464.85     33.23 o 
   2   8   4      999.42     1051.22     26.10 o 
   3   8   4     2877.78     2843.65     55.02 o 
   4   8   4     1803.44     1843.22     31.27 o 
   5   8   4     2260.13     2241.14     37.55 o 
   6   8   4     1540.53     1575.54     28.33 o 
   7   8   4     1038.12     1029.93     24.27 o 
  -1   9   4       25.15       26.68      3.31 o 
   0   9   4     3401.06     3397.81     66.38 o 
   1   9   4        7.79       11.74      4.29 o 
   2   9   4     2805.05     2784.20     55.67 o 
   3   9   4        0.04        6.24      3.63 o 
   4   9   4     2177.69     2216.73     37.54 o 
   5   9   4       62.73       69.66      5.70 o 
   6   9   4     1029.80     1046.50     30.49 o 
   1  10   4     1709.82     1686.66     39.63 o 
   2  10   4      691.33      710.20     22.36 o 
   3  10   4     2326.56     2373.62     50.53 o 
   4  10   4      962.83      971.36     20.78 o 
  -2  -8   5     1375.38     1411.30     27.08 o 
  -1  -8   5      209.40      228.96      9.23 o 
   0  -8   5     1060.15     1046.72     23.68 o 
   1  -8   5      607.85      602.92     14.86 o 
   2  -8   5     1558.04     1528.56     34.69 o 
   3  -8   5      507.29      501.03     17.13 o 
   4  -8   5     1349.67     1369.27     32.54 o 
  -3  -7   5     1147.73     1154.01     21.87 o 
  -2  -7   5      687.47      694.34     11.68 o 
  -1  -7   5     1250.45     1260.97     17.25 o 
   0  -7   5      549.00      558.85     10.35 o 
   1  -7   5      948.47      969.38     17.31 o 
   2  -7   5      447.75      451.92     12.33 o 
   3  -7   5      885.31      916.12     21.52 o 
   4  -7   5      467.83      502.42     14.77 o 
   5  -7   5       96.54      112.65      8.15 o 
  -4  -6   5       68.33       71.87      5.61 o 
  -3  -6   5     1142.89     1118.98     21.16 o 
  -2  -6   5        3.14        8.67      2.24 o 
  -1  -6   5     1372.09     1364.91     18.52 o 
   0  -6   5       58.38       65.21      4.03 o 
   1  -6   5      838.82      842.62     12.68 o 
   2  -6   5       74.29       73.54      4.34 o 
   3  -6   5      510.90      512.72     12.32 o 
   4  -6   5      632.22      633.31     17.58 o 
   5  -6   5      170.45      173.18     11.54 o 
   6  -6   5      401.32      398.84     12.83 o 
  -4  -5   5     4523.81     4547.91     65.15 o 
  -3  -5   5      595.21      583.72     13.86 o 
  -2  -5   5     9254.07     9016.15    106.66 o 
  -1  -5   5     1721.51     1661.65     27.25 o 
   0  -5   5     9086.11     8948.64    103.48 o 
   1  -5   5     1752.90     1755.91     24.95 o 
   2  -5   5     8460.08     8440.47     90.42 o 
   3  -5   5     1129.91     1162.05     18.53 o 
   4  -5   5     7347.40     7225.74    106.64 o 
   5  -5   5      460.78      446.33     11.27 o 
   6  -5   5     3142.23     3085.84     45.25 o 
   7  -5   5     1014.90     1040.57     22.76 o 
  -5  -4   5       62.26       69.51      6.53 o 
  -4  -4   5      233.87      222.19      8.47 o 
  -3  -4   5      372.96      386.18     10.75 o 
  -2  -4   5       15.06       18.66      3.37 o 
  -1  -4   5        6.03       14.05      6.60 o 
   0  -4   5       68.89       88.01      5.09 o 
   1  -4   5       49.18       44.40      3.29 o 
   2  -4   5      324.77      343.40      7.92 o 
   3  -4   5     1299.52     1293.60     17.49 o 
   4  -4   5      669.29      669.33     12.10 o 
   5  -4   5     1001.10      994.29     18.20 o 
   6  -4   5      945.28      956.88     20.05 o 
   7  -4   5      881.86      865.79     19.46 o 
   8  -4   5      341.69      357.83     14.63 o 
  -5  -3   5     2495.83     2473.03     39.72 o 
  -4  -3   5        4.38        9.96      2.73 o 
  -3  -3   5     4803.43     4638.26     73.21 o 
  -2  -3   5       79.53       82.29      6.82 o 
  -1  -3   5    12440.46    11962.09    134.44 o 
   0  -3   5        4.96       10.58      3.71 o 
   1  -3   5    13398.71    13017.44    145.44 o 
   2  -3   5       55.91       56.97      2.91 o 
   3  -3   5    11520.18    11108.69    125.28 o 
   4  -3   5      182.18      186.19      5.51 o 
   5  -3   5     7567.97     7389.85    105.59 o 
   6  -3   5       45.47       49.51      4.53 o 
   7  -3   5     4326.96     4309.98     93.46 o 
   8  -3   5       73.84       68.26      7.17 o 
   9  -3   5     2670.17     2632.02     58.40 o 
  -5  -2   5       22.66       26.42      5.19 o 
  -4  -2   5      201.99      202.90      7.45 o 
  -3  -2   5      196.36      193.92      6.88 o 
  -2  -2   5      543.71      529.70     12.05 o 
  -1  -2   5     1613.81     1610.36     24.67 o 
   0  -2   5      921.11      968.47     13.43 o 
   1  -2   5     3098.57     3053.66     34.60 o 
   2  -2   5      617.57      634.74     11.83 o 
   3  -2   5     2758.86     2752.95     34.02 o 
   4  -2   5     4470.44     4481.66     52.94 o 
   5  -2   5     2386.88     2369.96     30.32 o 
   6  -2   5     3131.61     3073.29     47.85 o 
   7  -2   5     2878.41     2834.31     53.91 o 
   8  -2   5     2791.41     2733.42     53.58 o 
   9  -2   5     2425.57     2443.44     50.64 o 
  -5  -1   5        4.68        6.80      2.45 o 
  -4  -1   5       38.26       39.78      3.77 o 
  -3  -1   5      500.49      485.77     12.10 o 
  -2  -1   5      280.86      270.48      8.18 o 
  -1  -1   5      210.50      229.10      6.50 o 
   0  -1   5     1326.70     1364.71     24.44 o 
   1  -1   5       25.40       34.20      2.73 o 
   2  -1   5     1296.98     1344.03     18.61 o 
   3  -1   5       69.60       75.34      5.90 o 
   4  -1   5     1717.79     1739.67     22.77 o 
   5  -1   5      286.68      306.66     10.62 o 
   6  -1   5      743.59      774.85     16.17 o 
   7  -1   5      885.09      852.75     21.11 o 
   8  -1   5      489.18      496.67     15.80 o 
   9  -1   5       96.30       95.34      8.27 o 
  -5   0   5     1846.68     1840.85     31.80 o 
  -4   0   5      166.39      169.98      6.91 o 
  -3   0   5     1305.77     1296.72     23.20 o 
  -2   0   5      380.30      375.96      9.33 o 
  -1   0   5     2606.48     2688.90     41.50 o 
   0   0   5     1085.56     1105.62     21.23 o 
   1   0   5     2491.56     2648.49     67.15 o 
   2   0   5      722.17      730.53      9.83 o 
   3   0   5      950.07      993.78     12.60 o 
   4   0   5     2723.29     2847.45     37.20 o 
   5   0   5     2994.07     3032.64     43.24 o 
   6   0   5     3138.88     3127.58     42.70 o 
   7   0   5     2377.53     2329.09     38.07 o 
   8   0   5     1621.32     1610.73     34.12 o 
   9   0   5     2890.75     2833.29     62.74 o 
  -5   1   5     1656.96     1644.04     26.44 o 
  -4   1   5     1016.15     1018.60     19.89 o 
  -3   1   5     3211.34     3231.94     60.76 o 
  -2   1   5      877.35      917.54     15.52 o 
  -1   1   5     4499.47     4620.01     59.13 o 
   0   1   5     1694.80     1733.34     24.67 o 
   1   1   5     3957.26     3970.44     47.85 o 
   2   1   5      240.29      241.58      5.51 o 
   3   1   5     2576.51     2630.85     28.44 o 
   4   1   5      546.31      568.51      8.13 o 
   5   1   5     1249.52     1265.95     16.29 o 
   6   1   5       95.19      106.23      6.00 o 
   7   1   5     1593.27     1617.26     49.82 o 
   8   1   5      199.67      199.79      8.77 o 
   9   1   5     1314.83     1306.45     29.86 o 
  10   1   5       31.16       28.72      4.53 o 
  -5   2   5        5.13        7.25      3.32 o 
  -4   2   5     1824.82     1822.61     29.83 o 
  -3   2   5      221.50      227.46      7.37 o 
  -2   2   5      994.81      988.61     17.59 o 
  -1   2   5      206.10      218.57      6.37 o 
   0   2   5      638.72      663.09     12.30 o 
   1   2   5      661.29      677.17     12.19 o 
   2   2   5       12.49       14.84      1.98 o 
   3   2   5      579.25      605.76      8.90 o 
   4   2   5       71.53       75.75      3.95 o 
   5   2   5      444.21      468.91      7.02 o 
   6   2   5       27.16       47.29      5.03 o 
   7   2   5      168.96      181.79      9.01 o 
   8   2   5        5.96        8.27      2.20 o 
   9   2   5      423.89      408.60     13.00 o 
  10   2   5      144.93      147.08      8.14 o 
  -5   3   5     3213.53     3154.37     58.78 o 
  -4   3   5     2729.24     2716.33     42.41 o 
  -3   3   5     5344.08     5259.43     64.84 o 
  -2   3   5     4780.28     4792.60     65.25 o 
  -1   3   5     6842.12     6899.76     90.03 o 
   0   3   5     5788.80     5773.60     68.12 o 
   1   3   5    11261.94    11305.42    128.79 o 
   2   3   5     4339.77     4416.23     52.22 o 
   3   3   5     5388.75     5544.22     59.11 o 
   4   3   5     4903.01     4910.86     57.78 o 
   5   3   5     4441.67     4538.18     49.66 o 
   6   3   5     5063.81     5091.49     55.80 o 
   7   3   5     1723.56     1759.35     27.22 o 
   8   3   5     2797.15     2751.02     40.52 o 
   9   3   5      386.73      400.10     11.27 o 
  10   3   5     1226.49     1224.13     31.23 o 
  -4   4   5        5.72        8.37      2.45 o 
  -3   4   5       20.85       26.98      2.96 o 
  -2   4   5       12.86       15.11      2.10 o 
  -1   4   5      165.63      173.13      4.42 o 
   0   4   5        1.68        6.86      1.52 o 
   1   4   5      461.64      481.14      9.36 o 
   2   4   5       80.85       82.50      3.15 o 
   3   4   5     2206.28     2297.69     37.18 o 
   4   4   5      163.92      171.36      4.31 o 
   5   4   5     2700.32     2679.14     36.56 o 
   6   4   5      784.26      778.57     13.86 o 
   7   4   5     2535.48     2568.77     48.63 o 
   8   4   5      236.05      249.52      9.39 o 
   9   4   5     2259.25     2313.62     41.37 o 
  -4   5   5     3489.35     3380.38     52.09 o 
  -3   5   5      222.24      228.81      8.57 o 
  -2   5   5     5719.85     5743.71     63.43 o 
  -1   5   5      328.89      365.39      7.38 o 
   0   5   5     6895.19     7074.63    104.92 o 
   1   5   5     1843.51     1900.34     34.86 o 
   2   5   5     7936.93     7898.17    119.79 o 
   3   5   5     1507.27     1573.86     26.47 o 
   4   5   5     5621.51     5667.90     71.76 o 
   5   5   5      468.77      478.55      9.71 o 
   6   5   5     5306.39     5254.54     68.06 o 
   7   5   5      293.38      283.09      9.00 o 
   8   5   5     1671.13     1659.72     30.06 o 
   9   5   5      449.36      422.97     17.97 o 
  -3   6   5      515.79      520.05     13.86 o 
  -2   6   5      349.57      348.86     12.93 o 
  -1   6   5      122.25      127.69      8.93 o 
   0   6   5      674.37      692.10     20.82 o 
   1   6   5      654.89      662.14     16.99 o 
   2   6   5     1021.13      992.34     24.10 o 
   3   6   5      728.21      716.57     19.09 o 
   4   6   5     3163.78     3126.95     47.57 o 
   5   6   5      735.42      744.84     13.48 o 
   6   6   5     4795.89     4667.03     61.65 o 
   7   6   5     1373.47     1386.27     22.83 o 
   8   6   5     3624.60     3624.23     56.87 o 
   9   6   5      971.64      971.69     29.86 o 
  -2   7   5        2.09        2.31      2.62 o 
  -1   7   5      257.43      275.90      8.87 o 
   0   7   5        0.07       -0.86      3.08 o 
   1   7   5      930.40      981.68     22.84 o 
   2   7   5        3.37        3.83      2.91 o 
   3   7   5     1161.40     1172.32     27.79 o 
   4   7   5       69.97       72.32      6.85 o 
   5   7   5      708.34      736.00     20.52 o 
   6   7   5       28.00       37.74      5.30 o 
   7   7   5      664.26      667.36     14.03 o 
   8   7   5       60.33       65.26      6.44 o 
  -1   8   5       35.59       39.04      4.12 o 
   0   8   5      326.52      324.83     17.12 o 
   1   8   5      348.66      342.92     14.08 o 
   2   8   5      451.54      446.47     15.91 o 
   3   8   5      708.67      681.01     20.20 o 
   4   8   5      492.44      501.07     16.83 o 
   5   8   5      638.29      623.73     14.62 o 
   6   8   5      929.25      917.04     22.62 o 
   7   8   5      686.59      669.61     18.95 o 
   0   9   5      980.42      926.52     43.96 o 
   1   9   5       79.61       70.72      8.18 o 
   2   9   5      442.99      461.58     17.21 o 
   3   9   5      126.56      136.09     12.71 o 
   4   9   5      486.00      492.00     12.21 o 
   5   9   5       17.43       19.34      5.29 o 
   6   9   5      559.60      560.37     14.94 o 
   1  -8   6       13.10       18.26      4.15 o 
   2  -8   6      131.91      147.98     11.09 o 
  -1  -7   6     3238.28     3289.42     44.44 o 
   0  -7   6      418.80      431.37     10.09 o 
   1  -7   6     5488.60     5556.68     59.51 o 
   2  -7   6      981.99     1031.21     23.64 o 
   3  -7   6     4355.81     4439.12     63.26 o 
   4  -7   6     1189.81     1250.77     26.95 o 
   5  -7   6     4479.55     4618.74     85.46 o 
  -3  -6   6        0.11        5.13      2.61 o 
  -2  -6   6       14.55       18.26      3.45 o 
  -1  -6   6       87.28       95.11      5.90 o 
   0  -6   6       44.51       55.17      6.46 o 
   1  -6   6      194.24      199.15      8.58 o 
   2  -6   6       16.14       32.59      6.94 o 
   3  -6   6      770.11      795.76     17.02 o 
   4  -6   6        6.46       11.54      3.00 o 
   5  -6   6      921.41      939.51     19.34 o 
   6  -6   6      121.51      115.08      9.46 o 
  -3  -5   6       20.82       24.66      3.85 o 
  -2  -5   6      379.76      405.85     11.47 o 
  -1  -5   6      122.12      122.30      7.58 o 
   0  -5   6     1050.49     1045.02     19.50 o 
   1  -5   6      108.27      102.65      7.39 o 
   2  -5   6     3093.88     3124.55     40.72 o 
   3  -5   6       10.91       15.57      2.69 o 
   4  -5   6     2380.80     2394.21     41.05 o 
   5  -5   6       20.87       26.97      4.05 o 
   6  -5   6     2381.55     2412.74     42.07 o 
   7  -5   6        1.84       13.07      6.02 o 
  -4  -4   6      784.42      759.25     17.49 o 
  -3  -4   6     1054.52     1013.38     20.44 o 
  -2  -4   6      665.38      649.39     16.70 o 
  -1  -4   6      662.24      654.74     16.27 o 
   0  -4   6     1052.20     1017.47     21.36 o 
   1  -4   6      979.89      973.23     17.84 o 
   2  -4   6     2292.96     2246.25     33.51 o 
   3  -4   6      269.87      276.26      7.26 o 
   4  -4   6     3798.21     3677.62     50.86 o 
   5  -4   6      186.21      180.32      7.69 o 
   6  -4   6     1959.49     1965.89     35.43 o 
   7  -4   6      608.72      593.44     19.20 o 
   8  -4   6     1469.72     1489.00     35.75 o 
  -4  -3   6      209.09      217.26      8.70 o 
  -3  -3   6      893.28      917.01     20.97 o 
  -2  -3   6      362.76      379.17     14.68 o 
  -1  -3   6     1744.80     1725.17     27.38 o 
   0  -3   6       31.60       35.87      3.45 o 
   1  -3   6     1154.76     1187.01     18.05 o 
   2  -3   6       89.68      104.13      7.83 o 
   3  -3   6      537.22      541.43     10.33 o 
   4  -3   6       11.73       16.03      2.52 o 
   5  -3   6      438.49      512.70     29.08 o 
   6  -3   6        0.13        6.20      3.26 o 
   7  -3   6      116.46      121.65      8.78 o 
   8  -3   6      115.29      123.44      9.32 o 
  -4  -2   6     2929.14     2885.87     44.47 o 
  -3  -2   6      532.04      528.33     12.50 o 
  -2  -2   6     2824.63     2865.43     41.35 o 
  -1  -2   6     1023.01     1039.65     18.42 o 
   0  -2   6     1370.26     1381.22     24.37 o 
   1  -2   6     1334.13     1342.83     19.53 o 
   2  -2   6     2722.72     2744.62     35.33 o 
   3  -2   6      901.77      875.60     17.91 o 
   4  -2   6      529.61      528.50     11.22 o 
   5  -2   6      980.87      975.22     17.25 o 
   6  -2   6       86.04       80.32      5.67 o 
   7  -2   6     1137.49     1087.92     26.26 o 
   8  -2   6       62.68       69.83      6.97 o 
   9  -2   6     1126.74     1087.97     28.45 o 
  -5  -1   6      458.89      466.71     17.40 o 
  -4  -1   6     3259.83     3233.27     47.43 o 
  -3  -1   6     1566.37     1528.09     32.39 o 
  -2  -1   6     4678.62     4679.69     62.69 o 
  -1  -1   6     3354.40     3402.62     62.16 o 
   0  -1   6     9442.42     9420.77    107.86 o 
   1  -1   6     4223.78     4179.44     50.53 o 
   2  -1   6    10714.43    10635.35    120.94 o 
   3  -1   6     3778.38     3722.62     45.64 o 
   4  -1   6     9964.03     9744.79    121.73 o 
   5  -1   6     1486.78     1489.08     23.39 o 
   6  -1   6     4743.83     4724.65     62.85 o 
   7  -1   6     1375.30     1403.31     30.66 o 
   8  -1   6     1900.90     1919.37     40.21 o 
   9  -1   6      174.79      172.81     11.79 o 
  -5   0   6      900.72      888.87     19.09 o 
  -4   0   6      148.44      153.49      8.50 o 
  -3   0   6     1212.95     1208.07     23.62 o 
  -2   0   6      172.46      172.31      6.16 o 
  -1   0   6      998.43     1023.54     18.82 o 
   0   0   6       57.78       67.37      3.44 o 
   1   0   6      152.73      170.03      4.83 o 
   2   0   6       11.50       13.81      2.51 o 
   3   0   6      121.00      127.91      3.80 o 
   4   0   6      270.80      275.53      5.65 o 
   5   0   6      666.65      678.58     11.45 o 
   6   0   6      378.57      379.14      9.07 o 
   7   0   6      711.87      728.37     16.08 o 
   8   0   6      181.37      170.41      7.63 o 
   9   0   6      835.95      850.58     28.76 o 
  -4   1   6     1466.06     1467.68     27.65 o 
  -3   1   6     1878.37     1867.86     35.02 o 
  -2   1   6     4107.94     3966.13     63.16 o 
  -1   1   6     4679.87     4681.81     57.56 o 
   0   1   6     5734.62     5880.13     70.50 o 
   1   1   6     9305.48     9049.20    113.22 o 
   2   1   6    10753.03    10664.69    122.83 o 
   3   1   6     6804.34     6737.35     69.07 o 
   4   1   6    10276.72    10175.75    109.51 o 
   5   1   6     4819.89     4865.51     53.55 o 
   6   1   6     4277.45     4228.92     51.55 o 
   7   1   6     3221.98     3134.83     44.23 o 
   8   1   6     3091.70     3068.36     44.38 o 
   9   1   6     2269.56     2251.79     39.99 o 
  10   1   6      999.82     1027.08     37.08 o 
  -4   2   6       48.73       48.13      5.08 o 
  -3   2   6        0.04        1.71      2.39 o 
  -2   2   6       20.84       32.36      3.94 o 
  -1   2   6       75.78       78.54      4.67 o 
   0   2   6      689.93      680.16     13.43 o 
   1   2   6        4.26        6.23      1.67 o 
   2   2   6     2187.18     2162.23     31.49 o 
   3   2   6        0.56       16.82      4.97 o 
   4   2   6     2507.24     2538.93     32.44 o 
   5   2   6        4.57       12.37      2.27 o 
   6   2   6     3922.07     3906.67     51.97 o 
   7   2   6      231.03      240.66      6.90 o 
   8   2   6     2338.86     2385.42     43.17 o 
   9   2   6      245.74      245.17      8.11 o 
  10   2   6     2948.00     2920.61     85.97 o 
  -4   3   6       55.99       57.90      5.50 o 
  -3   3   6       55.34       72.81      4.85 o 
  -2   3   6      173.95      173.52      6.68 o 
  -1   3   6     1163.64     1161.03     22.46 o 
   0   3   6       68.73       75.04      4.25 o 
   1   3   6     1489.90     1522.53     21.22 o 
   2   3   6      305.85      317.76      6.75 o 
   3   3   6     3308.23     3323.94     41.08 o 
   4   3   6     1098.93     1119.53     30.61 o 
   5   3   6     2325.21     2304.19     32.64 o 
   6   3   6      816.93      820.99     13.59 o 
   7   3   6     1486.07     1451.69     30.54 o 
   8   3   6       70.76       75.26      6.80 o 
   9   3   6     1487.94     1480.52     33.67 o 
  -4   4   6      361.54      355.68     11.42 o 
  -3   4   6      968.35      961.38     17.19 o 
  -2   4   6      437.49      440.57      9.84 o 
  -1   4   6     1250.58     1217.28     18.71 o 
   0   4   6      353.78      349.76      7.53 o 
   1   4   6     3126.11     3159.00     39.43 o 
   2   4   6       74.73       78.18      3.04 o 
   3   4   6     2413.79     2441.61     28.91 o 
   4   4   6      255.75      251.32      6.19 o 
   5   4   6     1794.20     1824.24     26.94 o 
   6   4   6       12.46       22.23      5.96 o 
   7   4   6     3170.72     3095.50     48.54 o 
   8   4   6      110.45      131.51      8.18 o 
   9   4   6     2940.45     2845.60     55.18 o 
  -3   5   6      162.07      178.52      6.90 o 
  -2   5   6     1702.96     1710.32     25.17 o 
  -1   5   6       36.31       42.09      2.98 o 
   0   5   6     1769.72     1803.69     24.11 o 
   1   5   6       20.81       27.15      2.53 o 
   2   5   6     2365.34     2339.44     98.17 o 
   3   5   6       22.45       31.58      5.41 o 
   4   5   6      615.56      608.93     10.02 o 
   5   5   6       18.75       21.94      2.48 o 
   6   5   6      432.85      439.52     13.29 o 
   7   5   6       27.69       38.36      3.62 o 
   8   5   6       62.24       78.39      7.07 o 
   9   5   6      133.17      142.76      9.57 o 
  -2   6   6      667.01      656.33     11.97 o 
  -1   6   6      898.84      892.23     20.17 o 
   0   6   6      164.26      164.79      6.51 o 
   1   6   6      498.55      498.52     17.53 o 
   2   6   6      298.73      297.20     11.09 o 
   3   6   6        3.10        1.33      2.46 o 
   4   6   6      612.47      627.34     17.77 o 
   5   6   6       24.82       34.90      3.05 o 
   6   6   6      708.84      704.93     13.81 o 
   7   6   6      135.71      137.42      6.90 o 
   8   6   6      391.48      391.22     11.86 o 
   9   6   6        0.14        1.58      2.80 o 
  -1   7   6     5391.12     5317.14     91.84 o 
   0   7   6      184.83      196.72      6.97 o 
   1   7   6     7022.83     6937.07    224.84 o 
   2   7   6       92.29       94.33      8.30 o 
   3   7   6     6414.37     6055.69    106.85 o 
   4   7   6      213.98      233.48      6.86 o 
   5   7   6     3092.68     2999.59     47.64 o 
   6   7   6       61.44       64.79      5.35 o 
   7   7   6     3102.23     3102.96     44.44 o 
   8   7   6        6.27        7.16      2.95 o 
   0   8   6       40.71       46.66      8.60 o 
   1   8   6        0.65       -2.18      3.67 o 
   2   8   6      103.06      110.21      9.53 o 
   3   8   6        3.63        8.54      3.87 o 
   4   8   6      382.05      370.29     14.70 o 
   5   8   6       30.65       30.48      3.71 o 
   6   8   6      708.55      694.65     16.67 o 
   7   8   6       11.71       18.49      3.68 o 
   2   9   6     2980.16     2913.43     72.53 o 
   3   9   6      609.43      614.41     25.53 o 
   4   9   6     3694.83     3658.17     71.78 o 
   5   9   6      572.42      602.45     14.97 o 
   1  -7   7      508.65      518.28     11.60 o 
   2  -7   7      137.53      143.09     11.03 o 
   3  -7   7      192.10      203.07     16.16 o 
  -1  -6   7     1620.12     1627.33     28.77 o 
   0  -6   7      969.00      985.34     22.65 o 
   1  -6   7     1387.57     1387.13     25.25 o 
   2  -6   7      382.08      414.11     12.96 o 
   3  -6   7      987.61     1012.90     22.36 o 
   4  -6   7      165.43      186.23     11.34 o 
   5  -6   7     1754.87     1791.67     41.18 o 
  -2  -5   7     2382.27     2404.62     39.09 o 
  -1  -5   7      125.81      145.41     10.88 o 
   0  -5   7     3070.19     3066.88     51.81 o 
   1  -5   7      174.56      197.13      8.97 o 
   2  -5   7     5274.55     5275.06     81.24 o 
   3  -5   7      129.81      143.29     10.43 o 
   4  -5   7     3657.60     3661.23     59.36 o 
   5  -5   7       72.27       82.71      8.24 o 
   6  -5   7     3196.67     3209.76     63.69 o 
  -3  -4   7     2172.71     2128.42     35.88 o 
  -2  -4   7      205.20      211.09      9.63 o 
  -1  -4   7     2613.95     2591.23     45.05 o 
   0  -4   7      133.72      142.04      8.22 o 
   1  -4   7     1071.71     1049.25     24.88 o 
   2  -4   7      485.31      493.95     13.86 o 
   3  -4   7      315.64      329.10      9.84 o 
   4  -4   7      127.49      133.15      7.33 o 
   5  -4   7      242.18      250.69      9.71 o 
   6  -4   7       88.53       98.68      9.81 o 
   7  -4   7       25.21       34.20      5.90 o 
  -3  -3   7     2528.97     2523.70     40.54 o 
  -2  -3   7      367.36      368.97     12.26 o 
  -1  -3   7     3778.47     3715.84     59.76 o 
   0  -3   7     1007.34     1028.45     21.97 o 
   1  -3   7     4512.40     4495.42     69.56 o 
   2  -3   7     1673.51     1689.21     27.43 o 
   3  -3   7     6635.17     6581.64     79.28 o 
   4  -3   7     1839.05     1833.12     33.07 o 
   5  -3   7     6388.81     6306.56     94.08 o 
   6  -3   7     1094.97     1080.05     22.97 o 
   7  -3   7     6831.47     6803.16    118.98 o 
   8  -3   7      664.69      676.43     21.18 o 
  -3  -2   7       14.24       18.34      3.61 o 
  -2  -2   7       34.66       38.19      5.52 o 
  -1  -2   7        0.09        0.95      1.90 o 
   0  -2   7      260.62      273.19      8.20 o 
   1  -2   7       77.94       84.28      5.94 o 
   2  -2   7        5.16       10.71      4.32 o 
   3  -2   7      411.50      415.46      8.64 o 
   4  -2   7       78.80       85.19      6.49 o 
   5  -2   7      702.92      720.23     14.60 o 
   6  -2   7      193.81      183.78      7.92 o 
   7  -2   7      201.91      188.85      9.97 o 
   8  -2   7     1021.50     1050.68     27.21 o 
   9  -2   7      100.54      107.39     12.34 o 
  -3  -1   7      504.92      509.89     14.45 o 
  -2  -1   7      446.23      430.68     10.67 o 
  -1  -1   7      559.90      551.56     12.08 o 
   0  -1   7      567.81      580.67     12.19 o 
   1  -1   7      899.98      917.89     14.96 o 
   2  -1   7     2136.97     2158.33     29.07 o 
   3  -1   7     1081.29     1079.38     16.97 o 
   4  -1   7     2755.52     2775.52     36.22 o 
   5  -1   7     2795.77     2852.54     34.47 o 
   6  -1   7     1263.36     1333.75     22.54 o 
   7  -1   7     1929.91     1911.13     34.18 o 
   8  -1   7     1240.09     1284.58     30.43 o 
   9  -1   7     1009.48     1021.42     26.90 o 
  -4   0   7      117.02      123.85      8.70 o 
  -3   0   7     1722.51     1726.78     37.34 o 
  -2   0   7        1.13        2.30      2.90 o 
  -1   0   7     1874.20     1908.70     40.32 o 
   0   0   7        7.82       19.12      3.26 o 
   1   0   7      614.07      636.50     18.46 o 
   2   0   7       15.46       18.85      1.92 o 
   3   0   7     1894.76     1905.25     22.85 o 
   4   0   7      285.82      290.12      6.58 o 
   5   0   7     2029.99     2003.64     25.36 o 
   6   0   7      838.43      831.99     14.57 o 
   7   0   7     2622.26     2566.20     38.75 o 
   8   0   7      433.71      428.15     11.36 o 
   9   0   7     2017.89     1990.15     40.44 o 
  -3   1   7      205.93      207.44     10.52 o 
  -2   1   7      519.73      511.60     14.75 o 
  -1   1   7        3.22        7.75      2.66 o 
   0   1   7      695.19      723.62     14.85 o 
   1   1   7       40.67       45.94      3.82 o 
   2   1   7      385.04      412.78      8.80 o 
   3   1   7      115.62      121.32      5.21 o 
   4   1   7      258.39      282.00      6.85 o 
   5   1   7      147.53      157.07      4.76 o 
   6   1   7       35.72       41.82      3.24 o 
   7   1   7       22.17       43.00      8.92 o 
   8   1   7        0.42        7.97      3.52 o 
   9   1   7       11.97       12.37      2.95 o 
  -3   2   7     1123.87     1094.19     26.84 o 
  -2   2   7     3049.86     3056.79     52.12 o 
  -1   2   7      722.16      732.93     15.44 o 
   0   2   7     2635.83     2656.02     39.65 o 
   1   2   7      417.50      413.19     10.03 o 
   2   2   7     2209.15     2234.28     37.55 o 
   3   2   7       67.69       73.24      4.36 o 
   4   2   7     3585.00     3472.35     48.64 o 
   5   2   7        5.39        8.91      2.63 o 
   6   2   7     1024.29     1021.38     20.04 o 
   7   2   7       62.70       58.92      6.02 o 
   8   2   7      846.55      849.08     31.86 o 
   9   2   7      292.22      259.66     12.13 o 
  -3   3   7     2206.74     2202.05     38.14 o 
  -2   3   7      117.87      132.73      6.71 o 
  -1   3   7     4934.84     4929.26     82.52 o 
   0   3   7       92.67      114.19      7.27 o 
   1   3   7     5607.99     5579.58     97.54 o 
   2   3   7       67.02       72.74      4.61 o 
   3   3   7     7261.92     7133.21     93.71 o 
   4   3   7       68.57       76.88      5.39 o 
   5   3   7     6978.13     6630.87     94.55 o 
   6   3   7      357.00      325.49      9.57 o 
   7   3   7     3435.57     3306.00     60.18 o 
   8   3   7      197.10      184.33      9.87 o 
   9   3   7     2009.61     1966.08     41.93 o 
  -3   4   7      854.80      823.06     18.59 o 
  -2   4   7      898.53      862.41     19.58 o 
  -1   4   7     1841.58     1875.33     30.70 o 
   0   4   7      417.12      432.33     10.78 o 
   1   4   7      944.44     1001.68     18.35 o 
   2   4   7      688.99      685.60     15.54 o 
   3   4   7       80.93       90.33      3.74 o 
   4   4   7      140.75      134.45      6.48 o 
   5   4   7       94.81      115.97     10.47 o 
   6   4   7        2.54        7.32      2.02 o 
   7   4   7       19.50       23.58      3.41 o 
   8   4   7      321.20      309.23     12.27 o 
   9   4   7       59.28       53.30      6.58 o 
  -2   5   7     2468.28     2422.50     40.40 o 
  -1   5   7      118.23      116.66      9.26 o 
   0   5   7     5548.89     5591.74     67.64 o 
   1   5   7      151.45      163.31      7.62 o 
   2   5   7     7532.56     7600.61    111.10 o 
   3   5   7      172.45      175.06      5.23 o 
   4   5   7    11025.91    10761.97    131.62 o 
   5   5   7      289.27      312.60      8.21 o 
   6   5   7     7196.33     7030.98     90.47 o 
   7   5   7      200.27      210.72      7.23 o 
   8   5   7     3377.44     3347.89     61.82 o 
   9   5   7       53.57       54.17      6.40 o 
  -1   6   7       17.00       34.99     22.57 o 
   0   6   7       24.85       30.77      4.04 o 
   1   6   7        3.03        8.81      5.85 o 
   2   6   7       17.92       27.68      8.16 o 
   3   6   7       12.11       17.80      3.01 o 
   4   6   7      103.53      103.07      5.31 o 
   5   6   7      397.23      383.70     10.77 o 
   6   6   7      239.26      244.90      7.65 o 
   7   6   7      558.73      585.65     13.05 o 
   8   6   7      319.62      347.45     34.50 o 
   0   7   7       34.95       33.92      4.59 o 
   1   7   7     1527.84     1558.11     29.89 o 
   2   7   7      357.39      348.39     15.63 o 
   3   7   7     1106.35     1096.30     35.23 o 
   4   7   7      650.32      660.95     19.53 o 
   5   7   7     2084.31     2074.63     35.95 o 
   6   7   7      470.37      491.72     13.39 o 
   7   7   7     1898.05     1920.04     34.88 o 
   1   8   7        4.71        7.45      5.68 o 
   2   8   7      783.38      747.61     29.05 o 
   3   8   7      141.42      132.55     10.78 o 
   4   8   7      871.02      877.84     20.69 o 
   5   8   7      173.55      177.65      7.42 o 
   6   8   7      802.85      826.54     18.99 o 
   2  -6   8      576.32      589.66     16.76 o 
   3  -6   8       10.49       14.01      3.71 o 
   0  -5   8     2138.12     2146.97     63.06 o 
   1  -5   8        0.12        3.10      4.52 o 
   2  -5   8     2238.50     2230.46     40.80 o 
   3  -5   8       24.25       20.58      4.18 o 
   4  -5   8     2465.69     2453.25     43.85 o 
   5  -5   8      204.26      203.04      9.53 o 
  -1  -4   8      903.35      900.24     21.68 o 
   0  -4   8      226.53      246.39     10.21 o 
   1  -4   8      775.85      793.08     19.57 o 
   2  -4   8      535.93      548.51     17.16 o 
   3  -4   8      417.11      429.02     11.86 o 
   4  -4   8      620.03      615.97     14.91 o 
   5  -4   8      810.60      808.38     19.81 o 
   6  -4   8      795.75      853.98     72.27 o 
   7  -4   8      471.64      510.10     21.94 o 
  -2  -3   8       46.77       49.98      5.59 o 
  -1  -3   8        6.53        9.34      6.28 o 
   0  -3   8       54.01       53.83      5.46 o 
   1  -3   8        2.41        8.11      6.83 o 
   2  -3   8      141.21      142.95      8.02 o 
   3  -3   8        2.09        5.38      3.14 o 
   4  -3   8      301.46      326.27      9.28 o 
   5  -3   8      325.25      352.90     11.92 o 
   6  -3   8      107.81      119.24     10.15 o 
   7  -3   8       88.89       82.11      8.81 o 
  -2  -2   8     3862.56     3894.90     62.72 o 
  -1  -2   8        1.26        8.08      2.76 o 
   0  -2   8     5782.01     5765.28     77.05 o 
   1  -2   8       39.76       47.50      4.15 o 
   2  -2   8     4454.90     4431.10     55.29 o 
   3  -2   8      274.38      282.83      7.91 o 
   4  -2   8     1988.90     2038.58     27.01 o 
   5  -2   8      190.01      185.97      6.74 o 
   6  -2   8     1800.10     1845.75     34.15 o 
   7  -2   8      698.12      710.12     17.95 o 
   8  -2   8     1339.17     1326.06     40.92 o 
  -2  -1   8      884.22      868.35     20.76 o 
  -1  -1   8     1086.81     1073.36     22.49 o 
   0  -1   8      882.78      865.78     16.48 o 
   1  -1   8     2756.27     2771.26     40.00 o 
   2  -1   8      546.95      568.78     11.94 o 
   3  -1   8     3519.32     3513.44     44.83 o 
   4  -1   8      965.72      975.05     15.33 o 
   5  -1   8     4069.06     4040.84     47.35 o 
   6  -1   8      510.21      528.30     11.64 o 
   7  -1   8     2576.16     2557.71     42.48 o 
   8  -1   8      808.87      815.86     20.28 o 
  -2   0   8      575.45      556.83     18.07 o 
  -1   0   8     2744.50     2727.78     51.47 o 
   0   0   8      910.65      905.34     20.89 o 
   1   0   8     3211.51     3195.53     56.13 o 
   2   0   8      525.28      542.02      9.72 o 
   3   0   8     1516.90     1550.04     22.32 o 
   4   0   8        9.14       13.17      1.94 o 
   5   0   8     1326.94     1323.42     18.83 o 
   6   0   8        7.91        7.87      2.13 o 
   7   0   8      949.05      958.17     17.28 o 
   8   0   8      114.51      117.91      6.65 o 
   9   0   8      142.79      146.45      8.62 o 
  -2   1   8     1896.91     1833.98     65.41 o 
  -1   1   8      396.18      399.67     13.12 o 
   0   1   8     3840.22     3853.35     56.09 o 
   1   1   8      635.92      625.02     13.95 o 
   2   1   8     6777.88     6711.13     90.02 o 
   3   1   8      707.32      710.33     15.84 o 
   4   1   8     6059.00     5841.35     85.13 o 
   5   1   8      434.10      446.11      9.69 o 
   6   1   8     7108.57     7026.42    136.20 o 
   7   1   8      310.52      352.84     23.68 o 
   8   1   8     5944.27     5857.00     93.00 o 
   9   1   8      758.15      752.14     26.82 o 
  -2   2   8       30.74       26.53      4.96 o 
  -1   2   8      434.52      432.25     13.64 o 
   0   2   8        9.20       19.43      4.57 o 
   1   2   8      357.10      359.08      9.91 o 
   2   2   8      367.35      386.92     10.11 o 
   3   2   8      161.04      166.04      6.33 o 
   4   2   8       18.66       22.45      3.32 o 
   5   2   8       37.47       48.82      4.56 o 
   6   2   8      164.34      171.65      7.34 o 
   7   2   8        0.94        2.10      2.82 o 
   8   2   8      306.79      306.38     12.83 o 
   9   2   8       42.61       79.82     13.41 o 
  -2   3   8       27.72       27.58      4.83 o 
  -1   3   8      846.26      831.62     17.76 o 
   0   3   8        0.01        3.44      4.59 o 
   1   3   8     1301.88     1328.75     23.36 o 
   2   3   8        0.64        3.04      1.87 o 
   3   3   8     2214.47     2183.53     33.58 o 
   4   3   8       79.67       82.06      7.23 o 
   5   3   8     3038.45     2996.96     47.43 o 
   6   3   8       10.79       17.60      3.24 o 
   7   3   8     4752.10     4707.34     82.40 o 
   8   3   8       21.78       23.58      4.75 o 
   9   3   8     2534.99     2455.96     50.25 o 
  -1   4   8      309.90      301.17      8.97 o 
   0   4   8      377.70      390.83     12.36 o 
   1   4   8      602.46      594.15     13.46 o 
   2   4   8      245.45      238.25      7.64 o 
   3   4   8      371.01      368.69      9.58 o 
   4   4   8       59.38       60.83      7.13 o 
   5   4   8      964.72      948.64     19.38 o 
   6   4   8       65.35       69.95      5.47 o 
   7   4   8      982.19      974.73     23.94 o 
   8   4   8      214.98      212.53     10.55 o 
   9   4   8     1649.21     1582.17     36.05 o 
  -1   5   8       11.07       12.36      4.21 o 
   0   5   8      286.52      301.85      7.75 o 
   1   5   8       63.21       65.01      5.73 o 
   2   5   8        3.50        5.86      1.77 o 
   3   5   8      127.53      127.45      5.19 o 
   4   5   8        7.21        8.05      2.11 o 
   5   5   8       54.16       56.31      4.73 o 
   6   5   8       57.27       57.80      5.01 o 
   7   5   8       10.77       17.51      3.34 o 
   8   5   8       33.30       36.73      5.37 o 
   0   6   8      166.99      176.37      9.54 o 
   1   6   8     1452.77     1401.10     29.01 o 
   2   6   8      144.83      143.14      7.32 o 
   3   6   8     1007.51      988.24     48.00 o 
   4   6   8      277.95      282.62     10.37 o 
   5   6   8      618.07      578.58     16.50 o 
   6   6   8      765.29      718.41     19.61 o 
   7   6   8      606.13      592.54     13.60 o 
   8   6   8      505.78      492.71     16.12 o 
   1   7   8     1536.53     1560.03     33.83 o 
   2   7   8      975.18      966.37     23.14 o 
   3   7   8     1233.57     1229.38     31.20 o 
   4   7   8     1126.25     1068.22     24.71 o 
   5   7   8     1478.54     1451.89     32.49 o 
   6   7   8      923.41      927.42     20.85 o 
   7   7   8     1247.84     1202.58     25.34 o 
   1  -4   9     3614.71     3682.33     61.30 o 
   2  -4   9       23.31       22.75      4.44 o 
   3  -4   9     4756.96     4781.02     76.29 o 
   4  -4   9        0.05        2.47      2.60 o 
   5  -4   9     2880.30     2884.70     45.31 o 
   0  -3   9      804.31      828.51     20.08 o 
   1  -3   9     1323.00     1350.29     27.75 o 
   2  -3   9     1486.71     1489.97     29.86 o 
   3  -3   9     1016.52     1061.16     25.16 o 
   4  -3   9     2023.02     2058.31     34.01 o 
   5  -3   9     1422.07     1433.82     24.15 o 
   6  -3   9     2756.34     2698.92     42.87 o 
   0  -2   9     1098.87     1090.11     23.10 o 
   1  -2   9      127.50      139.09      6.71 o 
   2  -2   9      905.15      939.32     18.37 o 
   3  -2   9      703.18      720.89     14.20 o 
   4  -2   9      792.56      829.86     15.90 o 
   5  -2   9      417.48      425.87      9.97 o 
   6  -2   9      197.94      206.01      8.45 o 
   7  -2   9       75.56       73.43      6.13 o 
  -1  -1   9      498.40      497.53     16.94 o 
   0  -1   9      171.04      174.70      9.83 o 
   1  -1   9     1109.18     1103.02     23.54 o 
   2  -1   9      938.45      946.57     19.82 o 
   3  -1   9     2649.47     2621.46     33.62 o 
   4  -1   9      805.19      820.63     14.06 o 
   5  -1   9     3204.06     3201.66     39.43 o 
   6  -1   9      988.08     1007.09     18.01 o 
   7  -1   9     2406.90     2411.95     38.66 o 
   8  -1   9      239.11      255.29     10.81 o 
  -1   0   9      324.38      322.58     16.85 o 
   0   0   9      138.81      150.16      8.60 o 
   1   0   9      857.03      877.40     20.89 o 
   2   0   9       43.41       45.08      4.73 o 
   3   0   9      605.48      604.78     15.38 o 
   4   0   9       31.34       35.92      4.44 o 
   5   0   9      277.24      282.94      8.94 o 
   6   0   9        4.35        6.26      2.29 o 
   7   0   9      774.69      750.88     16.71 o 
   8   0   9        2.40        3.01      2.66 o 
  -1   1   9       46.45       50.29      6.57 o 
   0   1   9       94.90      101.30      7.69 o 
   1   1   9      142.67      150.87      7.05 o 
   2   1   9       38.91       41.24      4.58 o 
   3   1   9      172.76      178.85      7.79 o 
   4   1   9       73.02       83.08      6.20 o 
   5   1   9      118.94      137.27      8.00 o 
   6   1   9       77.83       78.51      6.30 o 
   7   1   9      494.75      493.78     19.17 o 
   8   1   9      267.19      264.97     15.06 o 
  -1   2   9     2356.03     2283.69     46.57 o 
   0   2   9     1047.64     1074.22     24.24 o 
   1   2   9     2676.05     2768.93     42.67 o 
   2   2   9     2313.38     2367.32     38.44 o 
   3   2   9     2371.06     2265.74     50.48 o 
   4   2   9     2030.52     1960.82     34.35 o 
   5   2   9     1088.08     1065.51     22.06 o 
   6   2   9     1484.91     1453.82     27.98 o 
   7   2   9      292.64      299.40     20.66 o 
   8   2   9     1316.96     1225.56     30.07 o 
   0   3   9       43.11       47.72      5.24 o 
   1   3   9     1306.86     1309.45     24.13 o 
   2   3   9      247.12      250.49      8.59 o 
   3   3   9     2009.66     2007.95     34.89 o 
   4   3   9      512.65      501.45     13.61 o 
   5   3   9     1043.36      996.87     21.02 o 
   6   3   9      738.66      725.54     17.21 o 
   7   3   9     1354.67     1332.44     30.73 o 
   8   3   9      848.51      847.11     27.86 o 
   0   4   9     3740.26     3650.43     58.24 o 
   1   4   9      299.10      303.59      9.73 o 
   2   4   9     3812.76     3636.38     53.16 o 
   3   4   9      550.36      517.98     13.49 o 
   4   4   9     2179.49     2107.59     50.10 o 
   5   4   9      250.86      255.11      9.25 o 
   6   4   9      874.64      832.61     20.47 o 
   7   4   9      619.25      605.68     18.00 o 
   8   4   9      425.29      449.63     15.92 o 
   1   5   9      592.02      601.33     17.10 o 
   2   5   9     2213.47     2216.51     43.89 o 
   3   5   9     1344.01     1330.91     26.80 o 
   4   5   9     3549.61     3350.81     62.42 o 
   5   5   9     1574.40     1525.01     35.09 o 
   6   5   9     2486.26     2440.39     51.09 o 
   7   5   9     1608.62     1579.07     29.94 o 
   2   6   9       77.55       79.23      7.07 o 
   3   6   9      430.07      430.76     14.41 o 
   4   6   9        2.02        5.92      2.87 o 
   5   6   9      472.41      461.55     15.10 o 
   6   6   9        3.29        6.14      3.03 o 
   2  -2  10     1802.49     1777.39     39.65 o 
   3  -2  10      637.29      660.61     15.35 o 
   4  -2  10     2329.84     2360.19     34.37 o 
   5  -2  10      212.85      231.38      8.09 o 
   2  -1  10        8.97       12.03      3.51 o 
   3  -1  10      184.97      190.98      8.12 o 
   4  -1  10      156.23      160.54      7.87 o 
   5  -1  10      436.41      428.95     12.21 o 
   6  -1  10       26.24       34.89      6.46 o 
   1   0  10     1559.34     1505.32     34.68 o 
   2   0  10     2250.71     2175.84     44.91 o 
   3   0  10     1108.08     1113.13     27.44 o 
   4   0  10     2544.18     2501.99     43.13 o 
   5   0  10     1883.04     1902.42     35.05 o 
   6   0  10     1914.78     1931.63     67.97 o 
   7   0  10     1343.83     1357.92     28.66 o 
   1   1  10       44.02       52.26      9.25 o 
   2   1  10      865.82      848.16     19.78 o 
   3   1  10        5.39        3.65      2.75 o 
   4   1  10     2155.94     2106.43     37.58 o 
   5   1  10      137.75      135.28      8.32 o 
   6   1  10     2539.44     2483.44     65.43 o 
   7   1  10       37.23       44.70     10.81 o 
   1   2  10     1347.31     1310.27     30.92 o 
   2   2  10      160.78      165.98      8.14 o 
   3   2  10     1850.55     1835.19     49.60 o 
   4   2  10       66.63       64.35      5.81 o 
   5   2  10     2069.91     2037.04     36.52 o 
   6   2  10       22.78       26.87      4.24 o 
   7   2  10      881.96      869.35     27.08 o 
   2   3  10       52.43       56.84      5.54 o 
   3   3  10      812.30      802.40     18.83 o 
   4   3  10      106.11      101.80      7.09 o 
   5   3  10     2145.66     2048.30     36.51 o 
   6   3  10      538.21      536.19     14.97 o 
   7   3  10     2500.65     2528.42     50.76 o 
   3   4  10       81.20       78.06      6.28 o 
   4   4  10       59.85       55.23      5.34 o 
   5   4  10      156.76      149.74      8.02 o 
   6   4  10        0.24        7.55      4.19 o 
   5   5  10       38.58       40.68      5.75 o 
                                                 
